# Supplementary material for: Transcriptomic analysis of the oleaginous microalga Neochloris oleoabundans reveals metabolic insights into triacylglyceride accumulation
Source: Biotechnol Biofuels. 2012 Sep 24;5:74. doi: 10.1186/1754-6834-5-74 (PMC3549901; doi:10.1186/1754-6834-5-74)
Supplement: Additional file 3 — Complete spreadsheet of fold changes with significance levels for all transcripts assessed. [file 1754-6834-5-74-S3.xlsx]

## Sheet: neo-self-annotated-expressions.
Transcript_ID	Nminus_expression	Nplus_expression	foldChange	log2FoldChange	pvalue	qvalue	Seq. Description	#GOs	GOs	Enzyme Codes	KO_numbers	GO_stat_numbers
Locus_1_Transcript_4/4_Confidence_0.958_Length_3701_k23	2113.47	1559.39	0.737836	-0.438628	0.0660105	0.174223	chloroplast translation initiation factor 2	4	P:translational initiation; F:translation initiation factor activity; C:chloroplast; F:nucleotide binding	-	K02519	6413	3743	9507	166
Locus_3_Transcript_2/3_Confidence_0.870_Length_594_k23	2738.78	2438.97	0.890531	-0.167263	0.527545	0.731361	---NA---	0	-
Locus_4_Transcript_1/3_Confidence_0.889_Length_758_k23	1117.42	280.187	0.250745	-1.99571	1.37e-19	5.35e-18	---NA---	0	-
Locus_5_Transcript_2/4_Confidence_0.200_Length_827_k23	569.943	382.92	0.671857	-0.573774	0.0042429	0.0179833	protein	0	-
Locus_5_Transcript_4/4_Confidence_0.800_Length_1371_k23	971.913	637.56	0.655985	-0.608266	0.00280323	0.0125711	protein	0	-
Locus_6_Transcript_5/9_Confidence_0.542_Length_2084_k23	7038.76	4982.33	0.707843	-0.498499	0.100587	0.242082	hypothetical protein CHLNCDRAFT_23857 [Chlorella variabilis]	0	-
Locus_8_Transcript_2/4_Confidence_0.696_Length_919_k23	1120.39	2104.5	1.87837	0.90948	2.43e-05	0.000185638	methylmalonyl- mutase	4	F:metal ion binding; F:methylmalonyl-CoA mutase activity; P:metabolic process; F:cobalamin binding	EC:5.4.99.2	K01847	46872	4494	8152	31419
Locus_9_Transcript_7/13_Confidence_0.773_Length_10900_k23	12305.1	10062.3	0.817736	-0.290292	0.395322	0.617294	protease i	2	F:hydrolase activity, acting on glycosyl bonds; F:peptidase activity	-		16798	8233
Locus_11_Transcript_16/75_Confidence_1.000_Length_159_k23	23.8008	26.1562	1.09896	0.136143	0.74267	0.872029	---NA---	0	-
Locus_11_Transcript_17/75_Confidence_1.000_Length_411_k23	50.5968	48.6717	0.961952	-0.0559635	0.975608	0.997807	---NA---	0	-
Locus_11_Transcript_41/75_Confidence_1.000_Length_175_k23	18.2292	24.4781	1.3428	0.425243	0.533844	0.735729	---NA---	0	-
Locus_11_Transcript_42/75_Confidence_1.000_Length_105_k23	7.97924	9.65622	1.21017	0.275207	0.783938	0.897505	---NA---	0	-
Locus_11_Transcript_44/75_Confidence_1.000_Length_378_k23	53.8579	55.9531	1.0389	0.0550595	0.953471	0.987997	---NA---	0	-
Locus_11_Transcript_48/75_Confidence_1.000_Length_402_k23	96.4913	67.9409	0.704114	-0.506119	0.174767	0.363162	---NA---	0	-
Locus_11_Transcript_50/75_Confidence_1.000_Length_192_k23	19.3804	23.4752	1.21128	0.276537	0.604898	0.785026	---NA---	0	-
Locus_11_Transcript_68/75_Confidence_0.073_Length_1390_k23	1806.94	872.648	0.482942	-1.05008	4.05e-06	3.63e-05	hypothetical protein CHLNCDRAFT_141896 [Chlorella variabilis]	0	-
Locus_11_Transcript_73/75_Confidence_0.098_Length_1991_k23	2964.5	1760.97	0.594021	-0.751415	0.00300861	0.0133807	---NA---	0	-
Locus_14_Transcript_2/3_Confidence_0.727_Length_1726_k23	2421.73	1187.15	0.490207	-1.02854	1.51e-05	0.000120405	hypothetical protein CHLNCDRAFT_56088 [Chlorella variabilis]	0	-
Locus_15_Transcript_1/11_Confidence_1.000_Length_201_k23	19.2355	23.7147	1.23286	0.302005	0.540651	0.740975	---NA---	0	-
Locus_15_Transcript_2/11_Confidence_0.629_Length_4239_k23	2560.05	1675.48	0.654472	-0.611596	0.0123664	0.0446752	sac3 ganp family protein	0	-
Locus_15_Transcript_6/11_Confidence_0.629_Length_4296_k23	2562.9	1680.64	0.65576	-0.608761	0.0129115	0.0463133	sac3 ganp family protein	1	C:mitochondrion
Locus_15_Transcript_7/11_Confidence_0.629_Length_4246_k23	2535.95	1656.27	0.653116	-0.614588	0.0120077	0.0436444	protein	0	-
Locus_15_Transcript_10/11_Confidence_0.242_Length_1713_k23	403.532	235.192	0.582833	-0.778845	0.000677352	0.00365396	sac3 ganp family protein	1	C:mitochondrion
Locus_16_Transcript_3/10_Confidence_0.054_Length_318_k23	55.162	73.2381	1.32769	0.408919	0.264243	0.480638	---NA---	0	-
Locus_17_Transcript_3/8_Confidence_0.667_Length_2756_k23	1874.26	2091.06	1.11567	0.15791	0.51079	0.717794	protein required for actin cytoskeleton organization and cell cycle progression	1	F:binding		K14856
Locus_18_Transcript_2/20_Confidence_1.000_Length_164_k23	16.812	16.0427	0.95424	-0.0675758	0.90342	0.9653	---NA---	0	-
Locus_18_Transcript_3/20_Confidence_1.000_Length_133_k23	14.9521	17.2634	1.15458	0.207369	0.902532	0.964883	---NA---	0	-
Locus_18_Transcript_8/20_Confidence_1.000_Length_108_k23	9.12255	9.65622	1.0585	0.0820224	0.929516	0.977632	---NA---	0	-
Locus_18_Transcript_9/20_Confidence_1.000_Length_382_k23	54.8722	60.9009	1.10987	0.150388	0.668539	0.828364	---NA---	0	-
Locus_18_Transcript_10/20_Confidence_1.000_Length_125_k23	10.2499	16.6531	1.6247	0.700172	0.364535	0.587958	---NA---	0	-
Locus_18_Transcript_13/20_Confidence_0.513_Length_5018_k23	3246.25	1986.52	0.611945	-0.708526	0.00599016	0.0241686	atp-binding cassette superfamily	6	F:ATPase activity; F:ATP binding; F:nucleotide binding; C:membrane; F:nucleoside-triphosphatase activity; P:auxin biosynthetic process		K05681
Locus_18_Transcript_16/20_Confidence_0.108_Length_1133_k23	3998.66	1461.96	0.365613	-1.45161	4.52e-08	5.64e-07	atp-binding cassette superfamily	6	F:ATPase activity; F:ATP binding; F:nucleotide binding; C:membrane; F:nucleoside-triphosphatase activity; P:auxin biosynthetic process		K05681
Locus_18_Transcript_17/20_Confidence_0.139_Length_1513_k23	5149.27	1897.16	0.368432	-1.44053	3.39e-07	3.64e-06	atp-binding cassette superfamily	2	F:nucleoside-triphosphatase activity; F:nucleotide binding	EC:3.6.1.15	K05681	17111	166
Locus_19_Transcript_2/11_Confidence_0.698_Length_5395_k23	3543.48	2178.43	0.614772	-0.701876	0.00861956	0.0329589	tpa: abc (afu_orthologue afua_1g16440)	5	F:ATPase activity; F:ATP binding; F:nucleotide binding; F:nucleoside-triphosphatase activity; P:auxin biosynthetic process		K06158
Locus_19_Transcript_3/11_Confidence_0.623_Length_5001_k23	3469.91	2099.83	0.605154	-0.724625	0.00636612	0.0254721	abc	5	F:ATPase activity; F:ATP binding; F:nucleotide binding; F:nucleoside-triphosphatase activity; P:auxin biosynthetic process		K06158
Locus_19_Transcript_4/11_Confidence_0.698_Length_5309_k23	3553.74	2176.58	0.612477	-0.707274	0.00808186	0.0312258	tpa: abc (afu_orthologue afua_1g16440)	5	F:ATPase activity; F:ATP binding; F:nucleotide binding; F:nucleoside-triphosphatase activity; P:auxin biosynthetic process		K06158
Locus_19_Transcript_5/11_Confidence_0.698_Length_5390_k23	3549.74	2181.94	0.614676	-0.702102	0.00856607	0.032783	tpa: abc (afu_orthologue afua_1g16440)	5	F:ATPase activity; F:ATP binding; F:nucleotide binding; F:nucleoside-triphosphatase activity; P:auxin biosynthetic process		K06158
Locus_19_Transcript_6/11_Confidence_0.698_Length_5360_k23	3566.16	2172.63	0.609237	-0.714925	0.00743584	0.0290835	tpa: abc (afu_orthologue afua_1g16440)	5	F:ATPase activity; F:ATP binding; F:nucleotide binding; F:nucleoside-triphosphatase activity; P:auxin biosynthetic process		K06158
Locus_19_Transcript_7/11_Confidence_0.698_Length_5338_k23	3551.46	2176.28	0.612782	-0.706553	0.00806548	0.0311688	tpa: abc (afu_orthologue afua_1g16440)	5	F:ATPase activity; F:ATP binding; F:nucleotide binding; F:nucleoside-triphosphatase activity; P:auxin biosynthetic process		K06158
Locus_19_Transcript_8/11_Confidence_0.698_Length_5428_k23	3577.79	2187.11	0.611302	-0.710043	0.00780265	0.0302856	tpa: abc (afu_orthologue afua_1g16440)	5	F:ATPase activity; F:ATP binding; F:nucleotide binding; F:nucleoside-triphosphatase activity; P:auxin biosynthetic process		K06158
Locus_19_Transcript_10/11_Confidence_0.698_Length_5485_k23	3597.62	2204.48	0.61276	-0.706606	0.00819102	0.0315935	hypothetical protein CHLNCDRAFT_133300 [Chlorella variabilis]	5	F:ATPase activity; F:ATP binding; F:nucleotide binding; F:nucleoside-triphosphatase activity; P:auxin biosynthetic process		K06158
Locus_19_Transcript_11/11_Confidence_0.698_Length_5179_k23	3579.27	2173.83	0.607339	-0.719426	0.00705476	0.0277813	tpa: abc (afu_orthologue afua_1g16440)	5	F:ATPase activity; F:ATP binding; F:nucleotide binding; F:nucleoside-triphosphatase activity; P:auxin biosynthetic process		K06158
Locus_21_Transcript_1/10_Confidence_0.042_Length_789_k23	173.376	172.526	0.9951	-0.00708726	0.973972	0.996989	binding protein	0	-
Locus_21_Transcript_5/10_Confidence_0.583_Length_9086_k23	6429.5	6513.95	1.01314	0.0188267	0.951655	0.987319	coatomer protein complex	9	C:CUL4 RING ubiquitin ligase complex; C:COPI vesicle coat; F:transferase activity; F:protein binding; P:ER to Golgi vesicle-mediated transport; F:transporter activity; P:intracellular protein transport; F:structural molecule activity; C:plasma membrane	-	K05236	80008	30126	16740	5515	6888	5215	6886	5198	5886
Locus_22_Transcript_1/11_Confidence_1.000_Length_145_k23	14.1145	13.9721	0.989907	-0.0146356	1	1	---NA---	0	-
Locus_22_Transcript_4/11_Confidence_0.712_Length_3955_k23	5412.31	4027.6	0.744155	-0.426324	0.144622	0.316854	barley mlo defense gene homolog6	2	C:integral to membrane; P:cell death
Locus_22_Transcript_5/11_Confidence_0.731_Length_4056_k23	5367.41	3997.32	0.74474	-0.425191	0.145814	0.318575	barley mlo defense gene homolog6	2	C:integral to membrane; P:cell death
Locus_22_Transcript_6/11_Confidence_0.731_Length_3970_k23	5366.85	4001.64	0.745622	-0.423483	0.147702	0.321632	barley mlo defense gene homolog6	2	C:integral to membrane; P:cell death
Locus_22_Transcript_7/11_Confidence_0.731_Length_3881_k23	5379.39	4005.74	0.744646	-0.425374	0.144761	0.31701	barley mlo defense gene homolog6	2	C:integral to membrane; P:cell death
Locus_22_Transcript_8/11_Confidence_0.731_Length_3923_k23	5329.18	3970.16	0.744986	-0.424715	0.145605	0.318254	barley mlo defense gene homolog6	2	C:integral to membrane; P:cell death
Locus_22_Transcript_10/11_Confidence_0.731_Length_4084_k23	5587.49	4187.01	0.749354	-0.416281	0.159151	0.339527	barley mlo defense gene homolog6	2	C:integral to membrane; P:cell death
Locus_23_Transcript_1/2_Confidence_1.000_Length_1015_k23	1633.97	1338.82	0.819368	-0.287417	0.209415	0.411788	hypothetical protein VOLCADRAFT_105974 [Volvox carteri f. nagariensis]	0	-
Locus_23_Transcript_2/2_Confidence_1.000_Length_885_k23	1697.88	1349.46	0.79479	-0.331354	0.144413	0.316545	hypothetical protein CHLNCDRAFT_143791 [Chlorella variabilis]	0	-
Locus_24_Transcript_9/10_Confidence_0.600_Length_12667_k23	6697.43	6334.23	0.94577	-0.0804394	0.801988	0.909748	flagellar outer dynein arm heavy chain gamma	10	P:auxin biosynthetic process; P:microtubule-based movement; C:flagellum; C:cilium; C:dynein complex; F:ATPase activity; P:cell projection organization; F:ATP binding; F:microtubule motor activity; C:microtubule	-		9851	7018	19861	5929	30286	16887	30030	5524	3777	5874
Locus_25_Transcript_1/10_Confidence_0.088_Length_963_k23	492.985	1274.93	2.58615	1.3708	6.07e-12	1.24e-10	alpha beta hydrolase fold protein	3	F:hydrolase activity; P:biological_process; C:cellular_component
Locus_25_Transcript_4/10_Confidence_0.228_Length_865_k23	714.92	1916.02	2.68004	1.42226	1.3e-11	2.56e-10	hypothetical protein CHLNCDRAFT_133219 [Chlorella variabilis]	0	-
Locus_25_Transcript_6/10_Confidence_0.193_Length_1288_k23	609.911	1523.82	2.49843	1.32102	8.81e-11	1.57e-09	alpha beta hydrolase fold protein	3	F:hydrolase activity; P:biological_process; C:cellular_component
Locus_26_Transcript_4/5_Confidence_0.833_Length_2906_k23	3221.84	2539.51	0.788216	-0.343338	0.197173	0.394829	#NAME?	4	F:unfolded protein binding; P:protein folding; F:heat shock protein binding; C:plastid
Locus_27_Transcript_3/6_Confidence_0.722_Length_4090_k23	1537.49	1938.62	1.2609	0.33445	0.142576	0.313805	serine palmitoyltransferase long chain base subunit	2	F:acyltransferase activity; P:metabolic process	-	K00654	8415	8152
Locus_27_Transcript_4/6_Confidence_0.722_Length_4082_k23	1524.08	1900.6	1.24705	0.31852	0.161114	0.342552	serine palmitoyltransferase long chain base subunit	2	F:acyltransferase activity; P:metabolic process	-	K00654	8415	8152
Locus_27_Transcript_5/6_Confidence_0.722_Length_4039_k23	1553.46	1973.1	1.27014	0.344982	0.130982	0.294466	serine palmitoyltransferase long chain base subunit	2	F:acyltransferase activity; P:metabolic process	-	K00654	8415	8152
Locus_28_Transcript_3/6_Confidence_0.568_Length_2671_k23	1004.62	786.016	0.782403	-0.354016	0.108008	0.255216	protein	1	F:hydrolase activity	-	K11855	16787
Locus_30_Transcript_2/5_Confidence_0.773_Length_1907_k23	2690.48	3222.62	1.19779	0.260369	0.28925	0.50968	mitochondrial substrate carrier protein	3	P:transport; C:membrane; C:plastid	-		6810	16020	9536
Locus_30_Transcript_3/5_Confidence_0.773_Length_1951_k23	2751.27	3308.81	1.20265	0.266214	0.28013	0.499259	mitochondrial substrate carrier protein	3	P:transport; C:membrane; C:plastid	-		6810	16020	9536
Locus_30_Transcript_4/5_Confidence_0.818_Length_2041_k23	2817.15	3394.95	1.2051	0.269151	0.277309	0.495634	mitochondrial substrate carrier protein	3	P:transport; C:membrane; C:plastid	-		6810	16020	9536
Locus_32_Transcript_1/2_Confidence_1.000_Length_338_k23	1443.73	271.993	0.188397	-2.40815	5.21e-26	3.13e-24	hypothetical protein CHLNCDRAFT_136860 [Chlorella variabilis]	0	-
Locus_33_Transcript_6/6_Confidence_0.667_Length_6358_k23	1851.37	1733.24	0.936197	-0.0951158	0.693252	0.843613	dna repair and recombination protein	2	F:binding; C:cytoplasmic membrane-bounded vesicle	-	K10841	5488	16023
Locus_34_Transcript_3/3_Confidence_0.750_Length_3154_k23	1196.22	1673.13	1.39869	0.484071	0.0308878	0.0948193	rna binding protein	6	F:nucleic acid binding; F:nucleotide binding; F:RNA binding; P:RNA splicing; P:mRNA processing; C:nucleus		K14947
Locus_35_Transcript_2/4_Confidence_0.643_Length_514_k23	138.158	259.195	1.87607	0.907717	0.000100089	0.000666924	---NA---	0	-
Locus_35_Transcript_3/4_Confidence_0.571_Length_249_k23	112.795	99.7025	0.883924	-0.178006	0.57421	0.764491	---NA---	0	-
Locus_35_Transcript_4/4_Confidence_0.714_Length_271_k23	146.878	133.162	0.906615	-0.141438	0.62719	0.799784	---NA---	0	-
Locus_36_Transcript_3/5_Confidence_0.211_Length_330_k23	88.657	66.5475	0.750617	-0.413851	0.230925	0.439445	---NA---	0	-
Locus_36_Transcript_4/5_Confidence_0.684_Length_2863_k23	2570.83	1739.96	0.676809	-0.563179	0.0201288	0.0669363	---NA---	0	-
Locus_36_Transcript_5/5_Confidence_0.684_Length_2696_k23	2579.55	1722	0.667557	-0.583038	0.0160844	0.0557151	---NA---	0	-
Locus_38_Transcript_6/10_Confidence_0.694_Length_5869_k23	3101.22	3171	1.0225	0.032105	0.916093	0.971046	protein	3	F:ATP binding; F:metal ion binding; F:zinc ion binding
Locus_38_Transcript_10/10_Confidence_0.694_Length_5689_k23	3139.2	3200.74	1.0196	0.0280057	0.927046	0.976485	sec14 cytosolic	2	F:metal ion binding; F:zinc ion binding
Locus_39_Transcript_1/5_Confidence_0.692_Length_1067_k23	642.076	297.686	0.463631	-1.10895	4.52e-07	4.75e-06	beta-ig-h3 fasciclin	0	-
Locus_39_Transcript_2/5_Confidence_0.385_Length_523_k23	231.879	123.068	0.530742	-0.913918	0.000617382	0.00336935	beta-ig-h3 fasciclin	1	F:hydrolase activity	-		16787
Locus_39_Transcript_3/5_Confidence_0.538_Length_1007_k23	573.026	276.892	0.483211	-1.04928	1.73e-06	1.65e-05	beta-ig-h3 fasciclin	2	C:outer membrane-bounded periplasmic space; P:transport
Locus_39_Transcript_4/5_Confidence_0.692_Length_1213_k23	691.835	335.222	0.48454	-1.04531	1.48e-06	1.43e-05	beta-ig-h3 fasciclin	4	C:outer membrane-bounded periplasmic space; P:transport; F:lyase activity; F:threonine synthase activity
Locus_39_Transcript_5/5_Confidence_0.692_Length_930_k23	673.896	290.974	0.431779	-1.21163	2.69e-08	3.48e-07	beta-ig-h3 fasciclin	2	C:outer membrane-bounded periplasmic space; P:transport
Locus_40_Transcript_3/12_Confidence_0.698_Length_2147_k23	2562.52	4445.72	1.7349	0.79485	0.00206493	0.00965691	protein	1	F:hydrolase activity, acting on glycosyl bonds	-	K12309	16798
Locus_40_Transcript_5/12_Confidence_0.698_Length_2270_k23	2564.38	4459.84	1.73915	0.79838	0.00197639	0.00930517	beta-galactosidase 17	1	F:hydrolase activity, hydrolyzing O-glycosyl compounds	EC:3.2.1.0	K12309	4553
Locus_40_Transcript_8/12_Confidence_0.047_Length_860_k23	225.059	342.529	1.52195	0.605924	0.00327805	0.0144258	beta-galactosidase	3	P:carbohydrate metabolic process; F:hydrolase activity, hydrolyzing O-glycosyl compounds; F:cation binding	EC:3.2.1.0	K12309	5975	4553	43169
Locus_42_Transcript_2/10_Confidence_0.508_Length_2096_k23	2503.73	1321.9	0.527974	-0.921462	0.000122012	0.000796024	exostosin-like glycosyltransferase	2	F:transferase activity; C:membrane
Locus_42_Transcript_3/10_Confidence_0.508_Length_2046_k23	2510.55	1334.53	0.531567	-0.911677	0.000138407	0.000890154	exostosin-like glycosyltransferase	2	F:transferase activity; C:membrane
Locus_42_Transcript_9/10_Confidence_0.542_Length_2626_k23	2678.16	1385.66	0.517392	-0.95067	8.96e-05	0.000604243	exostosin-like glycosyltransferase	2	F:transferase activity; C:membrane
Locus_44_Transcript_1/6_Confidence_0.538_Length_3063_k23	2317.95	1965.48	0.847937	-0.23797	0.349352	0.572837	dna cross-link repair protein snm1	1	P:DNA repair	-		6281
Locus_44_Transcript_3/6_Confidence_0.282_Length_2215_k23	1735.08	1504.22	0.866943	-0.205992	0.381793	0.604787	cofactor required for sp1 transcriptional activation	4	F:hydrolase activity; F:RNA polymerase II transcription mediator activity; C:mediator complex; P:regulation of transcription from RNA polymerase II promoter		K15148
Locus_44_Transcript_5/6_Confidence_0.590_Length_3338_k23	2378.35	2021.86	0.850111	-0.234277	0.358035	0.581589	dna cross-link repair protein snm1	1	P:DNA repair	-		6281
Locus_44_Transcript_6/6_Confidence_0.590_Length_3132_k23	2394.09	2009.81	0.839488	-0.252419	0.321223	0.544184	dna cross-link repair protein snm1	1	P:DNA repair	-		6281
Locus_45_Transcript_4/7_Confidence_0.727_Length_1567_k23	2420.61	2980.62	1.23135	0.300244	0.218802	0.424125	protein	8	F:structural molecule activity; F:helicase activity; F:nucleic acid binding; F:ATP binding; F:nucleotide binding; F:hydrolase activity; P:auxin biosynthetic process; F:ATP-dependent helicase activity		K06096
Locus_46_Transcript_1/2_Confidence_1.000_Length_406_k23	1806.96	226.544	0.125373	-2.9957	2.96e-35	2.98e-33	---NA---	0	-
Locus_47_Transcript_2/5_Confidence_0.815_Length_6615_k23	3968.73	3682.34	0.927838	-0.108055	0.692361	0.843066	ubiquitin-specific protease 24	2	F:ubiquitin thiolesterase activity; P:ubiquitin-dependent protein catabolic process		K11841
Locus_47_Transcript_3/5_Confidence_0.815_Length_6583_k23	3944.48	3659.54	0.927762	-0.108173	0.690271	0.84184	ubiquitin carboxyl-terminal hydrolase 24	4	F:ubiquitin thiolesterase activity; P:ubiquitin-dependent protein catabolic process; F:ubiquitin-specific protease activity; C:nucleus		K11841
Locus_47_Transcript_4/5_Confidence_0.815_Length_6375_k23	4009.13	3708.72	0.925069	-0.112368	0.683006	0.83723	ubiquitin-specific protease 24	2	F:ubiquitin thiolesterase activity; P:ubiquitin-dependent protein catabolic process		K11841
Locus_48_Transcript_3/7_Confidence_0.727_Length_919_k23	2519.48	852.423	0.338333	-1.56348	8.99e-11	1.6e-09	chloroplastic glucose 6-phosphate dehydrogenase	4	P:glucose metabolic process; F:glucose-6-phosphate dehydrogenase activity; P:oxidation reduction; F:binding	EC:1.1.1.49	K00036	6006	4345	55114	5488
Locus_48_Transcript_5/7_Confidence_0.273_Length_425_k23	814.912	258.543	0.317265	-1.65624	1.1e-14	2.93e-13	glucose-6-phosphate dehydrogenase	5	P:glucose metabolic process; F:glucose-6-phosphate dehydrogenase activity; P:oxidation reduction; C:mitochondrion; F:binding	EC:1.1.1.49	K00036	6006	4345	55114	5739	5488
Locus_50_Transcript_2/9_Confidence_0.655_Length_2627_k23	2198.01	3059.66	1.39201	0.477172	0.0508993	0.141402	hypothetical protein CHLNCDRAFT_136359 [Chlorella variabilis]	0	-
Locus_50_Transcript_3/9_Confidence_0.690_Length_2915_k23	2195.96	3084.64	1.40469	0.490251	0.0463047	0.13123	hypothetical protein CHLNCDRAFT_136359 [Chlorella variabilis]	0	-
Locus_50_Transcript_4/9_Confidence_0.724_Length_3069_k23	2264.41	3181.03	1.40479	0.490356	0.0472989	0.133519	hypothetical protein CHLNCDRAFT_142148 [Chlorella variabilis]	0	-
Locus_50_Transcript_5/9_Confidence_0.724_Length_3006_k23	2258.88	3190.05	1.41223	0.497972	0.0432383	0.124151	hypothetical protein CHLNCDRAFT_136359 [Chlorella variabilis]	0	-
Locus_50_Transcript_6/9_Confidence_0.724_Length_2887_k23	2219.92	3109.68	1.40081	0.48626	0.048426	0.135967	hypothetical protein CHLNCDRAFT_136359 [Chlorella variabilis]	0	-
Locus_50_Transcript_7/9_Confidence_0.724_Length_3130_k23	2300.51	3276	1.42403	0.509983	0.0396659	0.115799	hypothetical protein CHLNCDRAFT_136359 [Chlorella variabilis]	0	-
Locus_50_Transcript_8/9_Confidence_0.724_Length_3262_k23	2549.55	3548.93	1.39198	0.47714	0.0582715	0.157752	hypothetical protein CHLNCDRAFT_136359 [Chlorella variabilis]	0	-
Locus_50_Transcript_9/9_Confidence_0.724_Length_2662_k23	2258.04	3172.51	1.40498	0.490555	0.0467811	0.132315	hypothetical protein CHLNCDRAFT_136359 [Chlorella variabilis]	0	-
Locus_51_Transcript_3/10_Confidence_0.685_Length_4657_k23	3789.32	5067.55	1.33733	0.41935	0.125394	0.285323	camk camkl	7	C:microtubule organizing center; F:protein serine/threonine kinase activity; P:microtubule cytoskeleton organization; P:biological regulation; F:nucleotide binding; F:tubulin binding; P:cellular metabolic process	EC:2.7.11.0	K12761	5815	4674	226	65007	166	15631	44237
Locus_51_Transcript_4/10_Confidence_0.685_Length_4733_k23	3768.04	5056.7	1.342	0.424381	0.120595	0.27719	protein	1	F:kinase activity	-	K08286	16301
Locus_51_Transcript_5/10_Confidence_0.685_Length_4749_k23	3802.26	5074.99	1.33473	0.416547	0.129026	0.291248	snf1-related protein kinase catalytic subunit alpha kin10	13	P:primary root development; F:protein serine/threonine kinase activity; P:senescence; P:reproductive developmental process; P:vegetative phase change; P:detection of nutrient; F:protein binding; F:nucleotide binding; P:abscisic acid mediated signaling pathway; P:cellular metabolic process; P:sugar mediated signaling pathway; P:response to stress; C:nuclear ubiquitin ligase complex	EC:2.7.11.0	K08798	80022	4674	10149	3006	10050	9594	5515	166	9738	44237	10182	6950	152
Locus_51_Transcript_8/10_Confidence_0.667_Length_4503_k23	3828.13	5102.54	1.33291	0.414576	0.13026	0.29339	snf1-related protein kinase catalytic subunit alpha kin10	11	P:primary root development; F:protein serine/threonine kinase activity; P:senescence; P:reproductive developmental process; P:vegetative phase change; P:detection of nutrient; F:protein binding; P:abscisic acid mediated signaling pathway; P:sugar mediated signaling pathway; P:response to stress; C:nuclear ubiquitin ligase complex	EC:2.7.11.0	K08798	80022	4674	10149	3006	10050	9594	5515	9738	10182	6950	152
Locus_53_Transcript_1/6_Confidence_0.316_Length_914_k23	1838.89	200.6	0.109088	-3.19644	9.35e-38	1.07e-35	hypothetical protein CHLNCDRAFT_50241 [Chlorella variabilis]	0	-
Locus_53_Transcript_2/6_Confidence_0.105_Length_532_k23	98.383	68.0293	0.691474	-0.532254	0.159343	0.339849	---NA---	0	-
Locus_53_Transcript_3/6_Confidence_0.632_Length_1972_k23	4295.78	423.849	0.0986665	-3.3413	6.24e-30	4.67e-28	hypothetical protein CHLNCDRAFT_50241 [Chlorella variabilis]	0	-
Locus_53_Transcript_4/6_Confidence_0.632_Length_2000_k23	4298.08	427.729	0.0995164	-3.32892	9.37e-30	6.97e-28	hypothetical protein CHLNCDRAFT_50241 [Chlorella variabilis]	0	-
Locus_53_Transcript_5/6_Confidence_0.737_Length_2126_k23	4387.37	443.075	0.100989	-3.30773	3.12e-29	2.24e-27	hypothetical protein CHLNCDRAFT_50241 [Chlorella variabilis]	0	-
Locus_54_Transcript_2/6_Confidence_0.769_Length_1881_k23	1363.66	1627.45	1.19344	0.255131	0.243036	0.454944	hypothetical protein CHLNCDRAFT_48221 [Chlorella variabilis]	0	-
Locus_54_Transcript_3/6_Confidence_0.808_Length_1983_k23	1381.76	1628.78	1.17877	0.237277	0.276671	0.494887	hypothetical protein CHLNCDRAFT_48221 [Chlorella variabilis]	0	-
Locus_54_Transcript_4/6_Confidence_0.731_Length_1669_k23	1281.53	1539.21	1.20107	0.264325	0.221192	0.427219	hypothetical protein CHLNCDRAFT_48221 [Chlorella variabilis]	0	-
Locus_55_Transcript_3/9_Confidence_0.786_Length_5546_k23	4161.22	7761.77	1.86526	0.899379	0.00188694	0.00893759	zn-finger ccch type	1	F:binding	-		5488
Locus_55_Transcript_4/9_Confidence_0.286_Length_1209_k23	325.883	2311.86	7.09414	2.82663	1.35e-38	1.63e-36	zn-finger ccch type	1	F:binding	-		5488
Locus_55_Transcript_9/9_Confidence_0.786_Length_5353_k23	4161.53	7955.45	1.91166	0.93483	0.00127458	0.00635876	zn-finger ccch type	1	F:binding	-		5488
Locus_56_Transcript_1/2_Confidence_1.000_Length_151_k23	19.6702	19.5735	0.99508	-0.00711502	0.956743	0.989312	---NA---	0	-
Locus_57_Transcript_2/2_Confidence_1.000_Length_242_k23	204.495	341.703	1.67096	0.740675	0.00063073	0.00343457	hypothetical protein CHLNCDRAFT_143330 [Chlorella variabilis]	0	-
Locus_58_Transcript_1/4_Confidence_0.200_Length_690_k23	374.537	480.116	1.28189	0.358277	0.0597472	0.160953	hypothetical protein CHLNCDRAFT_144988 [Chlorella variabilis]	0	-
Locus_59_Transcript_2/4_Confidence_0.583_Length_486_k23	380.366	291.459	0.766258	-0.384097	0.0653901	0.172877	hypothetical protein CHLNCDRAFT_54812 [Chlorella variabilis]	0	-
Locus_59_Transcript_3/4_Confidence_0.667_Length_699_k23	675.933	473.385	0.700343	-0.513867	0.0115826	0.0423642	---NA---	0	-
Locus_60_Transcript_1/19_Confidence_1.000_Length_163_k23	13.6798	19.9876	1.4611	0.547053	0.365417	0.588692	---NA---	0	-
Locus_60_Transcript_3/19_Confidence_1.000_Length_180_k23	22.6654	12.555	0.553929	-0.852227	0.224934	0.432101	---NA---	0	-
Locus_60_Transcript_4/19_Confidence_1.000_Length_266_k23	31.4982	39.9752	1.26913	0.343836	0.404013	0.625489	---NA---	0	-
Locus_60_Transcript_5/19_Confidence_1.000_Length_254_k23	30.4998	34.7447	1.13918	0.187995	0.684784	0.838282	---NA---	0	-
Locus_60_Transcript_6/19_Confidence_1.000_Length_228_k23	24.9282	32.3895	1.29931	0.377751	0.44548	0.663675	---NA---	0	-
Locus_60_Transcript_7/19_Confidence_1.000_Length_278_k23	42.8835	55.7352	1.29969	0.378168	0.413584	0.634458	---NA---	0	-
Locus_60_Transcript_9/19_Confidence_1.000_Length_437_k23	56.5713	57.5448	1.01721	0.0246162	1	1	---NA---	0	-
Locus_60_Transcript_10/19_Confidence_0.595_Length_6967_k23	4737.07	4556.14	0.961806	-0.0561824	0.854716	0.941112	dna helicase involved in telomere formation and elongation	6	F:helicase activity; F:nucleotide binding; F:nucleoside-triphosphatase activity; P:auxin biosynthetic process; F:ATP binding; P:viral genome replication		K15255
Locus_60_Transcript_11/19_Confidence_0.631_Length_7721_k23	5157.83	4756.98	0.922283	-0.116718	0.693526	0.843778	uncharacterized protein	1	C:chloroplast	-	K15255	9507
Locus_60_Transcript_13/19_Confidence_0.619_Length_7718_k23	5049.72	4681.52	0.927086	-0.109225	0.70849	0.852638	uncharacterized protein	1	C:chloroplast	-	K15255	9507
Locus_60_Transcript_14/19_Confidence_0.619_Length_7720_k23	5093.92	4686.58	0.920034	-0.120241	0.679122	0.835094	uncharacterized protein	1	C:chloroplast	-	K15255	9507
Locus_60_Transcript_16/19_Confidence_0.619_Length_7765_k23	5124.87	4846.86	0.945752	-0.0804659	0.786623	0.899249	uncharacterized protein	1	C:chloroplast	-	K15255	9507
Locus_60_Transcript_17/19_Confidence_0.619_Length_7910_k23	5244.09	4743.77	0.904594	-0.144657	0.621275	0.795794	uncharacterized protein	1	C:chloroplast	-	K15255	9507
Locus_61_Transcript_5/26_Confidence_1.000_Length_298_k23	21.5062	38.2324	1.77773	0.83004	0.139985	0.309449	---NA---	0	-
Locus_61_Transcript_7/26_Confidence_1.000_Length_115_k23	11.683	17.5461	1.50184	0.586731	0.330779	0.553845	---NA---	0	-
Locus_61_Transcript_13/26_Confidence_1.000_Length_131_k23	25.3708	20.9689	0.826497	-0.274919	0.651031	0.816573	---NA---	0	-
Locus_61_Transcript_14/26_Confidence_1.000_Length_119_k23	7.27065	10.3098	1.418	0.503858	0.407542	0.62872	---NA---	0	-
Locus_61_Transcript_16/26_Confidence_1.000_Length_162_k23	20.9425	20.3585	0.972114	-0.0408024	0.91606	0.97103	---NA---	0	-
Locus_61_Transcript_17/26_Confidence_0.157_Length_4735_k23	2636.96	2091.51	0.793151	-0.334332	0.176056	0.364948	fah protein	3	P:aromatic amino acid family metabolic process; F:catalytic activity; P:cellular amino acid catabolic process	-	K01555	9072	3824	9063
Locus_61_Transcript_24/26_Confidence_0.139_Length_6550_k23	3386.99	3424.79	1.01116	0.0160093	0.950914	0.986959	transcription elongation factor spt6	7	P:nucleobase, nucleoside, nucleotide and nucleic acid metabolic process; F:RNA binding; F:transcription elongation regulator activity; F:translation elongation factor activity; F:hydrolase activity, acting on ester bonds; P:regulation of transcription from RNA polymerase II promoter; F:protein binding		K11292
Locus_61_Transcript_25/26_Confidence_0.175_Length_2768_k23	2885.02	3696.39	1.28124	0.357536	0.156527	0.335355	isocitrate dehydrogenase	5	F:isocitrate dehydrogenase (NADP+) activity; P:oxidation reduction; P:isocitrate metabolic process; F:NAD or NADH binding; F:magnesium ion binding	EC:1.1.1.42	K00031	4450	55114	6102	51287	287
Locus_61_Transcript_26/26_Confidence_0.163_Length_1375_k23	418.613	373.804	0.892958	-0.163336	0.475077	0.689289	---NA---	0	-
Locus_63_Transcript_1/5_Confidence_0.737_Length_1134_k23	2007.41	2278.7	1.13514	0.182876	0.428758	0.648409	rna binding motif protein	5	F:RNA binding; C:cytoplasm; P:RNA processing; C:nucleus; F:nucleotide binding	-	K12876	3723	5737	6396	5634	166
Locus_63_Transcript_2/5_Confidence_0.789_Length_1155_k23	2036.81	2315.52	1.13684	0.185026	0.424392	0.644617	rna binding motif protein	5	F:RNA binding; C:cytoplasm; P:RNA processing; C:nucleus; F:nucleotide binding	-	K12876	3723	5737	6396	5634	166
Locus_63_Transcript_3/5_Confidence_0.789_Length_1150_k23	2048.22	2323.06	1.13419	0.181659	0.434423	0.653913	rna binding motif protein	5	F:RNA binding; C:cytoplasm; P:RNA processing; C:nucleus; F:nucleotide binding	-	K12876	3723	5737	6396	5634	166
Locus_63_Transcript_4/5_Confidence_0.789_Length_1171_k23	1951.18	2189.31	1.12204	0.16613	0.476333	0.690409	rna binding motif protein	5	F:RNA binding; C:cytoplasm; P:RNA processing; C:nucleus; F:nucleotide binding	-	K12876	3723	5737	6396	5634	166
Locus_64_Transcript_2/4_Confidence_0.400_Length_361_k23	199.229	206.272	1.03535	0.0501195	0.84342	0.935551	hypothetical protein CHLNCDRAFT_136220 [Chlorella variabilis]	0	-
Locus_64_Transcript_3/4_Confidence_0.600_Length_682_k23	495.899	447.248	0.901893	-0.148971	0.465359	0.680974	hypothetical protein CHLNCDRAFT_136220 [Chlorella variabilis]	0	-
Locus_65_Transcript_2/10_Confidence_0.568_Length_2272_k23	1374.49	1097.01	0.798125	-0.325314	0.12546	0.285398	riboflavin kinase	1	F:transferase activity	-	K00861	16740
Locus_65_Transcript_4/10_Confidence_0.054_Length_612_k23	221.46	201.103	0.908076	-0.139115	0.65532	0.819621	---NA---	0	-
Locus_65_Transcript_5/10_Confidence_0.568_Length_2774_k23	1476.69	1162.08	0.786945	-0.345665	0.105866	0.251594	riboflavin kinase	1	F:transferase activity	-	K00861	16740
Locus_65_Transcript_6/10_Confidence_0.216_Length_523_k23	95.7748	84.7471	0.884858	-0.176482	0.603138	0.783794	---NA---	0	-
Locus_65_Transcript_7/10_Confidence_0.568_Length_2631_k23	1472.56	1146.47	0.778554	-0.361131	0.0909255	0.224377	riboflavin kinase	1	F:transferase activity	-	K00861	16740
Locus_65_Transcript_8/10_Confidence_0.108_Length_256_k23	59.0187	40.7171	0.689901	-0.535538	0.250133	0.463989	btb poz domain-containing protein kctd6	5	F:voltage-gated potassium channel activity; C:membrane; P:potassium ion transport; C:voltage-gated potassium channel complex; F:protein binding
Locus_65_Transcript_9/10_Confidence_0.568_Length_2649_k23	1451.32	1134.79	0.781898	-0.354948	0.0966554	0.235111	riboflavin kinase	1	F:transferase activity	-	K00861	16740
Locus_66_Transcript_3/6_Confidence_0.286_Length_795_k23	307.404	272.011	0.884866	-0.176469	0.423397	0.64354	hypothetical protein CHLNCDRAFT_56876 [Chlorella variabilis]	0	-
Locus_66_Transcript_5/6_Confidence_0.429_Length_2264_k23	612.078	599.93	0.980153	-0.0289216	0.944684	0.984503	glutathione-regulated potassium-efflux system protein	3	P:cation transport; C:membrane; C:plastid	-		6812	16020	9536
Locus_66_Transcript_6/6_Confidence_0.643_Length_3118_k23	1057.94	979.031	0.925414	-0.111828	0.63999	0.809037	protein	3	P:cation transport; C:membrane; C:plastid	-		6812	16020	9536
Locus_67_Transcript_1/5_Confidence_0.167_Length_292_k23	74.1396	56.324	0.759703	-0.396493	0.352181	0.575808	hypothetical protein CHLNCDRAFT_56965 [Chlorella variabilis]	0	-
Locus_67_Transcript_3/5_Confidence_0.417_Length_517_k23	350.536	296.122	0.844771	-0.243368	0.254772	0.469543	importin-beta n-terminal domain containing expressed	3	P:intracellular protein transport; F:binding; F:protein transporter activity	-		6886	5488	8565
Locus_68_Transcript_3/14_Confidence_1.000_Length_156_k23	17.1097	20.5332	1.20009	0.263141	0.641744	0.810276	---NA---	0	-
Locus_69_Transcript_2/11_Confidence_0.778_Length_5847_k23	3923.68	4648.93	1.18484	0.244688	0.370424	0.593815	1-like protein	2	F:molecular_function; C:cellular_component
Locus_69_Transcript_3/11_Confidence_0.352_Length_1650_k23	1916.86	2185.13	1.13995	0.188974	0.432475	0.652063	predicted protein [Chlamydomonas reinhardtii]	1	F:protein binding
Locus_69_Transcript_4/11_Confidence_0.778_Length_5763_k23	3865.1	4554.24	1.1783	0.236703	0.382636	0.605607	1-like protein	2	F:molecular_function; C:cellular_component
Locus_69_Transcript_6/11_Confidence_0.778_Length_5678_k23	3912.72	4589.53	1.17298	0.230174	0.39762	0.619498	1-like protein	2	F:molecular_function; C:cellular_component
Locus_69_Transcript_7/11_Confidence_0.759_Length_5895_k23	3827.4	4527.45	1.1829	0.242331	0.372776	0.596318	1-like protein	2	F:molecular_function; C:cellular_component
Locus_69_Transcript_8/11_Confidence_0.759_Length_5735_k23	3792.23	4464.06	1.17716	0.235308	0.380737	0.603859	1-like protein	2	F:molecular_function; C:cellular_component
Locus_69_Transcript_11/11_Confidence_0.778_Length_5634_k23	3916.42	4630.03	1.18221	0.241485	0.376234	0.599533	1-like protein	2	F:molecular_function; C:cellular_component
Locus_71_Transcript_2/6_Confidence_0.312_Length_1983_k23	1128.67	2064.55	1.82919	0.871205	5.85e-05	0.000410979	hypothetical protein CHLNCDRAFT_136724 [Chlorella variabilis]	0	-
Locus_71_Transcript_3/6_Confidence_0.375_Length_5986_k23	2657.35	4192.16	1.57757	0.657705	0.0116229	0.042486	protein	2	F:metal ion binding; F:zinc ion binding
Locus_71_Transcript_5/6_Confidence_0.375_Length_5686_k23	2627.69	4173	1.58809	0.667291	0.0103738	0.0385928	protein	2	F:metal ion binding; F:zinc ion binding
Locus_72_Transcript_1/3_Confidence_0.722_Length_914_k23	335.069	430.132	1.28371	0.36032	0.0760787	0.194805	---NA---	0	-
Locus_72_Transcript_2/3_Confidence_0.833_Length_913_k23	326.51	433.466	1.32757	0.408791	0.0420118	0.121326	---NA---	0	-
Locus_73_Transcript_1/11_Confidence_1.000_Length_152_k23	8.96969	17.1103	1.90757	0.931739	0.204261	0.404693	---NA---	0	-
Locus_73_Transcript_8/11_Confidence_0.625_Length_5095_k23	2640.39	2134.86	0.808539	-0.306611	0.22795	0.43588	arp protein	9	P:defense response to bacterium; F:binding; P:response to oxidative stress; F:oxidoreductase activity; C:peroxisome; C:chloroplast stroma; P:metabolic process; P:response to salt stress; C:mitochondrion	-	K07119	42742	5488	6979	16491	5777	9570	8152	9651	5739
Locus_75_Transcript_1/4_Confidence_0.214_Length_216_k23	43.3102	45.4902	1.05033	0.070849	0.921376	0.973762	---NA---	0	-
Locus_76_Transcript_2/8_Confidence_0.750_Length_4118_k23	4196.16	3908.46	0.931437	-0.10247	0.703549	0.850065	protein	1	F:zinc ion binding
Locus_76_Transcript_4/8_Confidence_0.781_Length_4320_k23	4277.14	3998.16	0.934772	-0.0973131	0.719291	0.858724	unknown [Picea sitchensis]	1	F:zinc ion binding
Locus_76_Transcript_5/8_Confidence_0.750_Length_2479_k23	2935.36	2835.01	0.965813	-0.0501836	0.827673	0.926601	protein	1	F:zinc ion binding
Locus_76_Transcript_6/8_Confidence_0.781_Length_4429_k23	4327.9	4042.1	0.933963	-0.0985629	0.716904	0.857132	protein	1	F:zinc ion binding
Locus_76_Transcript_7/8_Confidence_0.781_Length_4401_k23	4282.24	4038.52	0.943086	-0.0845381	0.754973	0.879711	protein	1	F:zinc ion binding
Locus_77_Transcript_1/1_Confidence_1.000_Length_434_k23	868.995	690.732	0.794863	-0.331221	0.0939868	0.230178	---NA---	0	-
Locus_78_Transcript_5/20_Confidence_1.000_Length_163_k23	28.495	46.603	1.63548	0.709714	0.180091	0.370407	---NA---	0	-
Locus_78_Transcript_6/20_Confidence_1.000_Length_228_k23	28.0921	25.6557	0.91327	-0.130886	0.815138	0.918642	---NA---	0	-
Locus_78_Transcript_8/20_Confidence_1.000_Length_285_k23	30.4839	29.8185	0.978173	-0.0318391	0.900326	0.963711	---NA---	0	-
Locus_78_Transcript_10/20_Confidence_1.000_Length_194_k23	17.6734	19.5735	1.10751	0.147317	0.736588	0.868331	---NA---	0	-
Locus_78_Transcript_11/20_Confidence_0.163_Length_4573_k23	2085.96	2081.52	0.997874	-0.00306985	0.974683	0.997312	flagellar basal body protein	1	C:flagellum
Locus_78_Transcript_12/20_Confidence_0.333_Length_5488_k23	8087.65	7966.38	0.985005	-0.0217967	0.962491	0.991554	hypothetical protein CHLNCDRAFT_143055 [Chlorella variabilis]	0	-
Locus_78_Transcript_16/20_Confidence_0.177_Length_3981_k23	3749.32	3866.14	1.03116	0.0442665	0.880214	0.953445	hypothetical protein CHLNCDRAFT_143055 [Chlorella variabilis]	0	-
Locus_78_Transcript_20/20_Confidence_0.333_Length_5286_k23	8160.68	8025.67	0.983455	-0.0240687	0.956921	0.989379	hypothetical protein CHLNCDRAFT_143055 [Chlorella variabilis]	0	-
Locus_79_Transcript_1/14_Confidence_1.000_Length_149_k23	12.1257	12.3372	1.01744	0.0249466	0.880122	0.953435	---NA---	0	-
Locus_79_Transcript_3/14_Confidence_1.000_Length_281_k23	24.3804	32.3248	1.32585	0.406919	0.350629	0.574146	---NA---	0	-
Locus_79_Transcript_4/14_Confidence_1.000_Length_211_k23	22.5126	29.7969	1.32357	0.404431	0.483504	0.696643	---NA---	0	-
Locus_79_Transcript_5/14_Confidence_0.581_Length_4032_k23	2326.96	2170.51	0.932765	-0.100414	0.699342	0.847244	cationic amino acid transporter 2	1	P:transport	-		6810
Locus_79_Transcript_7/14_Confidence_0.565_Length_3589_k23	2240.18	2026.79	0.904747	-0.144414	0.575596	0.765137	cationic amino acid transporter 2	2	C:membrane; P:transport	-		16020	6810
Locus_79_Transcript_8/14_Confidence_0.581_Length_4095_k23	2300.87	2155.77	0.936937	-0.0939767	0.721624	0.85998	cationic amino acid transporter 2	1	P:transport	-	K03294	6810
Locus_79_Transcript_10/14_Confidence_0.581_Length_3643_k23	2300.28	2070.87	0.900267	-0.151575	0.538472	0.739512	cationic amino acid transporter 2	1	P:transport	-		6810
Locus_79_Transcript_11/14_Confidence_0.629_Length_4795_k23	2604.28	2447.69	0.93987	-0.0894676	0.737999	0.86936	cationic amino acid transporter 2	1	P:transport	-		6810
Locus_79_Transcript_13/14_Confidence_0.629_Length_4612_k23	2574.95	2429.68	0.943584	-0.0837766	0.757244	0.880891	cationic amino acid transporter 2	1	P:transport	-		6810
Locus_80_Transcript_2/3_Confidence_0.727_Length_543_k23	317.862	1968.2	6.192	2.6304	8.94e-36	9.27e-34	---NA---	0	-
Locus_81_Transcript_4/8_Confidence_0.464_Length_984_k23	1619.07	1965.51	1.21398	0.279745	0.19062	0.385597	snf2 super family	3	F:ATP binding; F:helicase activity; F:DNA binding	-	K15192	5524	4386	3677
Locus_81_Transcript_7/8_Confidence_0.714_Length_6585_k23	4023.77	5431.74	1.34991	0.432867	0.122481	0.280411	snf2 superfamily chromatin remodeling protein	1	F:DNA binding	-	K15192	3677
Locus_82_Transcript_1/5_Confidence_0.167_Length_181_k23	14.8231	18.0917	1.2205	0.287475	0.619787	0.794816	---NA---	0	-
Locus_82_Transcript_3/5_Confidence_0.333_Length_1744_k23	1057.82	811.959	0.767575	-0.38162	0.076527	0.195775	p-type atpase superfamily	2	F:transmembrane transporter activity; F:hydrolase activity	-	K01534	22857	16787
Locus_83_Transcript_1/3_Confidence_0.333_Length_752_k23	413.725	383.444	0.926811	-0.109653	0.612532	0.789902	hypothetical protein CHLNCDRAFT_52421 [Chlorella variabilis]	0	-
Locus_83_Transcript_3/3_Confidence_0.667_Length_1331_k23	1089.07	963.485	0.884686	-0.176762	0.410996	0.632036	hypothetical protein CHLNCDRAFT_52421 [Chlorella variabilis]	0	-
Locus_85_Transcript_2/7_Confidence_0.111_Length_674_k23	654.966	425.296	0.64934	-0.622954	0.002936	0.0130886	---NA---	0	-
Locus_85_Transcript_4/7_Confidence_0.481_Length_3740_k23	2293.59	1588.87	0.692746	-0.529601	0.0280394	0.0877561	lysophosphatidic acid phosphatase type 6	3	P:biological_process; C:cellular_component; F:acid phosphatase activity		K14395
Locus_85_Transcript_5/7_Confidence_0.481_Length_3761_k23	2385.16	1625.91	0.681678	-0.552839	0.0225375	0.0733264	lysophosphatidic acid phosphatase type 6	3	P:biological_process; C:cellular_component; F:acid phosphatase activity		K14395
Locus_85_Transcript_6/7_Confidence_0.481_Length_3530_k23	2344.81	1595.54	0.680458	-0.555423	0.0215502	0.0706803	lysophosphatidic acid phosphatase type 6	3	P:biological_process; C:cellular_component; F:acid phosphatase activity		K14395
Locus_86_Transcript_1/3_Confidence_0.750_Length_1546_k23	982.975	758.49	0.771627	-0.374024	0.0801304	0.20298	mitochondrial carrier family	6	F:binding; C:integral to membrane; C:membrane; P:transmembrane transport; C:mitochondrial inner membrane; P:transport
Locus_87_Transcript_2/10_Confidence_0.476_Length_1691_k23	4105.74	5461.34	1.33017	0.411614	0.140334	0.310004	g2-like myb-family transcription factor	3	P:regulation of transcription; C:nucleus; F:DNA binding
Locus_87_Transcript_3/10_Confidence_0.444_Length_1585_k23	3710.11	5034.3	1.35691	0.440328	0.107298	0.25393	arr1 like protein	3	F:DNA binding; P:regulation of transcription; C:nucleus	-		3677	45449	5634
Locus_87_Transcript_5/10_Confidence_0.651_Length_2061_k23	4722.46	6272.83	1.3283	0.409579	0.154566	0.332357	g2-like myb-family transcription factor	3	P:regulation of transcription; C:nucleus; F:DNA binding
Locus_87_Transcript_8/10_Confidence_0.127_Length_1051_k23	1376.19	1618.84	1.17632	0.234278	0.263257	0.479416	hypothetical protein CHLNCDRAFT_136336 [Chlorella variabilis]	0	-
Locus_88_Transcript_4/8_Confidence_0.387_Length_970_k23	1953.52	1581.61	0.809622	-0.304679	0.182394	0.374041	uncharacterized protein conserved in bacteria	0	-
Locus_88_Transcript_5/8_Confidence_0.323_Length_953_k23	1735.85	1436.28	0.827423	-0.273303	0.224246	0.431344	uncharacterized protein conserved in bacteria	0	-
Locus_88_Transcript_7/8_Confidence_0.774_Length_2576_k23	4428.49	3305.57	0.746433	-0.421915	0.131057	0.294586	uncharacterized protein conserved in bacteria	0	-
Locus_88_Transcript_8/8_Confidence_0.774_Length_2357_k23	4385.96	3279.51	0.747729	-0.419413	0.130089	0.293063	uncharacterized protein conserved in bacteria	0	-
Locus_89_Transcript_4/4_Confidence_0.688_Length_556_k23	669.992	815.15	1.21666	0.282923	0.154359	0.332087	heat shock	6	P:auxin biosynthetic process; C:endoplasmic reticulum lumen; P:response to stress; P:oxidation reduction; F:ATP binding; F:2-alkenal reductase activity	EC:1.3.1.74	K09490	9851	5788	6950	55114	5524	32440
Locus_90_Transcript_8/30_Confidence_1.000_Length_149_k23	12.3996	9.28528	0.748837	-0.417276	0.637217	0.807376	---NA---	0	-
Locus_90_Transcript_21/30_Confidence_0.441_Length_6540_k23	4464.16	4985.29	1.11673	0.159286	0.560055	0.754173	primase subunit of dna polymerase alpha	1	F:transferase activity	-	K02684	16740
Locus_90_Transcript_24/30_Confidence_0.441_Length_6578_k23	4535.62	5003.97	1.10326	0.141772	0.603294	0.783877	primase subunit of dna polymerase alpha	1	F:transferase activity	-	K02684	16740
Locus_90_Transcript_25/30_Confidence_0.022_Length_651_k23	203.489	158.446	0.778649	-0.360955	0.159881	0.340688	---NA---	0	-
Locus_90_Transcript_28/30_Confidence_0.118_Length_1860_k23	1051.13	1360.14	1.29398	0.371811	0.080544	0.203793	hypothetical protein CHLNCDRAFT_137815 [Chlorella variabilis]	0	-
Locus_92_Transcript_1/6_Confidence_0.474_Length_701_k23	615.072	468.085	0.761026	-0.393983	0.0487444	0.136719	protein	1	F:metal ion binding	-		46872
Locus_92_Transcript_4/6_Confidence_0.684_Length_4139_k23	2930.12	2276.44	0.776911	-0.364179	0.153486	0.330737	protein	1	F:metal ion binding	-		46872
Locus_92_Transcript_5/6_Confidence_0.737_Length_4176_k23	2926.15	2281.21	0.779594	-0.359205	0.162237	0.344283	protein	1	F:binding	-		5488
Locus_93_Transcript_4/9_Confidence_0.067_Length_1181_k23	842.056	506.73	0.601777	-0.732699	0.00035313	0.00204524	hypothetical protein CHLNCDRAFT_145473 [Chlorella variabilis]	0	-
Locus_95_Transcript_4/7_Confidence_0.189_Length_640_k23	209.914	139.962	0.66676	-0.584761	0.0244291	0.078432	hypothetical protein CHLNCDRAFT_21158 [Chlorella variabilis]	3	P:oxidation reduction; F:oxidoreductase activity; F:iron ion binding
Locus_95_Transcript_6/7_Confidence_0.189_Length_555_k23	251.734	160.388	0.637132	-0.650337	0.00831194	0.0319726	hypothetical protein CHLNCDRAFT_21158 [Chlorella variabilis]	3	P:oxidation reduction; F:oxidoreductase activity; F:iron ion binding
Locus_96_Transcript_3/9_Confidence_0.121_Length_816_k23	2234.1	1153.43	0.516284	-0.953763	4.97e-05	0.000355157	hypothetical protein CHLNCDRAFT_57100 [Chlorella variabilis]	2	C:membrane; C:Golgi membrane
Locus_96_Transcript_4/9_Confidence_0.591_Length_3327_k23	7849.78	4010.28	0.510878	-0.96895	0.00184173	0.00874908	protein	2	C:membrane; C:Golgi membrane		K06816
Locus_97_Transcript_2/2_Confidence_1.000_Length_940_k23	2429.56	1483	0.610398	-0.712178	0.0023931	0.0109729	hypothetical protein CHLNCDRAFT_57791 [Chlorella variabilis]	0	-
Locus_99_Transcript_1/15_Confidence_1.000_Length_214_k23	21.8119	23.8893	1.09524	0.131248	0.726901	0.862772	---NA---	0	-
Locus_99_Transcript_5/15_Confidence_1.000_Length_118_k23	23.6718	21.383	0.903313	-0.146702	0.9183	0.97222	---NA---	0	-
Locus_99_Transcript_6/15_Confidence_0.024_Length_373_k23	54.5904	65.8056	1.20544	0.269563	0.481005	0.694298	---NA---	0	-
Locus_99_Transcript_8/15_Confidence_0.369_Length_4943_k23	3516.39	2517.41	0.715909	-0.482153	0.0717881	0.186264	hypothetical protein CHLNCDRAFT_143784 [Chlorella variabilis]	1	C:mitochondrion	-	K03593	5739
Locus_99_Transcript_10/15_Confidence_0.310_Length_4746_k23	2864.26	2048.69	0.71526	-0.483461	0.0581629	0.157511	hypothetical protein CHLNCDRAFT_143784 [Chlorella variabilis]	1	C:mitochondrion	-	K03593	5739
Locus_99_Transcript_11/15_Confidence_0.548_Length_5866_k23	3000.63	3095.4	1.03158	0.0448604	0.879584	0.953242	histone deacetylase	1	F:hydrolase activity		K11407
Locus_99_Transcript_12/15_Confidence_0.548_Length_5898_k23	3018.77	3083.76	1.02153	0.0307294	0.919029	0.972482	histone deacetylase	1	F:hydrolase activity		K11407
Locus_99_Transcript_13/15_Confidence_0.274_Length_3430_k23	3079.26	2282.61	0.741286	-0.431898	0.0957557	0.233363	ac092390_8 nucleotide-binding protein	1	C:mitochondrion	-	K03593	5739
Locus_101_Transcript_2/3_Confidence_0.278_Length_1878_k23	2336.95	1221.52	0.522698	-0.93595	7.35e-05	0.000505525	---NA---	0	-
Locus_101_Transcript_3/3_Confidence_0.889_Length_4948_k23	4719.06	2579.57	0.546629	-0.871367	0.00198008	0.00932023	la rna-binding protein	2	C:nucleus; C:cytosol	-		5634	5829
Locus_102_Transcript_5/9_Confidence_0.387_Length_865_k23	1166.24	1072.65	0.919755	-0.120679	0.565375	0.758193	protein	0	-		K11158
Locus_103_Transcript_1/12_Confidence_1.000_Length_107_k23	8.68784	9.26369	1.06628	0.0925893	1	1	---NA---	0	-
Locus_103_Transcript_2/12_Confidence_1.000_Length_134_k23	9.97604	15.8464	1.58845	0.667616	0.308915	0.530817	---NA---	0	-
Locus_103_Transcript_4/12_Confidence_0.541_Length_2493_k23	2267.36	881.58	0.388813	-1.36285	9.41e-09	1.3e-07	protein	0	-
Locus_103_Transcript_9/12_Confidence_0.595_Length_2785_k23	2400.84	903.66	0.376393	-1.40969	4.68e-09	6.74e-08	protein	0	-
Locus_104_Transcript_4/6_Confidence_0.851_Length_3583_k23	2741.51	3950.28	1.44092	0.526987	0.0425472	0.122553	protein	4	P:protein amino acid phosphorylation; F:ATP binding; F:protein serine/threonine kinase activity; C:plastid	EC:2.7.11.0	K08827	6468	5524	4674	9536
Locus_104_Transcript_5/6_Confidence_0.872_Length_3744_k23	2820.2	4035.25	1.43084	0.516859	0.0481468	0.135331	protein	3	F:protein kinase activity; P:cellular metabolic process; F:nucleotide binding	-	K08827	4672	44237	166
Locus_104_Transcript_6/6_Confidence_0.851_Length_3324_k23	2789.29	4055.99	1.45413	0.540152	0.0388331	0.113779	protein	3	F:protein kinase activity; P:cellular metabolic process; F:nucleotide binding	-	K08827	4672	44237	166
Locus_105_Transcript_1/3_Confidence_0.375_Length_782_k23	699.05	306.844	0.438944	-1.18789	2.15e-08	2.82e-07	chloroplast sedoheptulose- -bisphosphatase	1	F:phosphoric ester hydrolase activity	-	K01100	42578
Locus_105_Transcript_2/3_Confidence_0.750_Length_1356_k23	1245.45	475.404	0.381713	-1.38944	1.93e-10	3.3e-09	chloroplast sedoheptulose- -bisphosphatase	2	C:cytoplasm; F:hydrolase activity	-	K03841	5737	16787
Locus_107_Transcript_1/1_Confidence_1.000_Length_588_k23	255.535	202.476	0.792364	-0.335765	0.174284	0.362486	expressed protein [Chlorella variabilis]	0	-
Locus_108_Transcript_2/5_Confidence_0.375_Length_737_k23	208.393	161.628	0.77559	-0.366633	0.113355	0.26491	expressed protein [Chlorella variabilis]	0	-
Locus_108_Transcript_4/5_Confidence_0.625_Length_1034_k23	1082.34	663.832	0.613331	-0.705262	0.000603095	0.00329903	expressed protein [Chlorella variabilis]	0	-
Locus_109_Transcript_4/7_Confidence_0.621_Length_4472_k23	3634.65	4466.61	1.2289	0.297364	0.275374	0.493394	flagellar associated protein	1	C:flagellum	-		19861
Locus_110_Transcript_1/2_Confidence_1.000_Length_2121_k23	848.489	531.638	0.62657	-0.674452	0.0017337	0.00829798	protein	1	F:binding
Locus_110_Transcript_2/2_Confidence_1.000_Length_1886_k23	806.137	507.574	0.629637	-0.667408	0.00187672	0.00889739	hsp90 co-chaperone cns1 (contains tpr repeats)	3	F:binding; P:biological_process; C:cellular_component
Locus_111_Transcript_3/15_Confidence_1.000_Length_147_k23	6.98084	16.4568	2.35742	1.23721	0.0949448	0.231894	---NA---	0	-
Locus_111_Transcript_4/15_Confidence_1.000_Length_119_k23	13.9696	16.2605	1.16399	0.219079	0.650702	0.816345	---NA---	0	-
Locus_111_Transcript_5/15_Confidence_1.000_Length_163_k23	24.2196	36.4012	1.50297	0.587812	0.286738	0.506913	---NA---	0	-
Locus_111_Transcript_6/15_Confidence_0.185_Length_1387_k23	1200.12	2146.61	1.78867	0.838886	0.000134631	0.000867842	uv-damaged dna-binding protein 1a	6	C:CUL4 RING ubiquitin ligase complex; P:negative regulation of photomorphogenesis; F:DNA binding; F:protein binding; P:negative regulation of transcription; C:nucleus	-	K10610	80008	10100	3677	5515	16481	5634
Locus_111_Transcript_7/15_Confidence_0.062_Length_525_k23	418.83	746.972	1.78347	0.83469	3.28e-05	0.000243587	---NA---	0	-
Locus_111_Transcript_8/15_Confidence_0.338_Length_2694_k23	1879.56	3322.41	1.76765	0.821832	0.000709579	0.00380098	dna repair protein xp-	1	F:protein binding	-	K10610	5515
Locus_111_Transcript_9/15_Confidence_0.185_Length_2664_k23	1236.24	1989.17	1.60905	0.68621	0.00185389	0.00879947	dna damage-binding protein 1	9	P:nucleotide-excision repair, DNA damage removal; P:cell cycle checkpoint; C:SCF ubiquitin ligase complex; F:DNA binding; F:protein binding; P:SCF-dependent proteasomal ubiquitin-dependent protein catabolic process; C:nucleoplasm; C:cytoplasm; P:protein ubiquitination during ubiquitin-dependent protein catabolic process	-	K10610	718	75	19005	3677	5515	31146	5654	5737	42787
Locus_111_Transcript_11/15_Confidence_0.400_Length_4026_k23	2586.27	4495.61	1.73826	0.797643	0.00221071	0.0102454	dna damage-binding protein 1	3	F:nucleic acid binding; P:cellular process; C:intracellular part	-	K10610	3676	9987	44424
Locus_111_Transcript_12/15_Confidence_0.462_Length_4170_k23	2344.6	3757.75	1.60272	0.680523	0.00724002	0.0284139	dna damage-binding protein 1	3	F:nucleic acid binding; P:cellular process; C:intracellular part	-	K10610	3676	9987	44424
Locus_112_Transcript_9/15_Confidence_0.363_Length_2471_k23	4109.62	2968.58	0.72235	-0.469231	0.0874339	0.217498	expressed protein [Chlorella variabilis]	0	-
Locus_112_Transcript_11/15_Confidence_0.053_Length_422_k23	275.334	163.83	0.595023	-0.748983	0.00156668	0.00759693	---NA---	0	-
Locus_112_Transcript_12/15_Confidence_0.071_Length_878_k23	650.821	278.354	0.427697	-1.22534	8.94e-09	1.24e-07	---NA---	0	-
Locus_113_Transcript_3/3_Confidence_0.596_Length_2354_k23	1050.68	805.855	0.766988	-0.382725	0.0632377	0.168327	hypothetical protein CHLNCDRAFT_52121 [Chlorella variabilis]	0	-
Locus_114_Transcript_5/17_Confidence_1.000_Length_204_k23	22.0938	23.8677	1.08029	0.111421	0.764503	0.88534	---NA---	0	-
Locus_114_Transcript_9/17_Confidence_0.440_Length_4218_k23	1709.85	1480.29	0.865741	-0.207993	0.362628	0.586227	atp synthase beta subunit transcription termination factor rho-like	1	C:mitochondrion	-		5739
Locus_114_Transcript_10/17_Confidence_0.101_Length_2574_k23	682.748	1252.54	1.83455	0.875426	1.82e-05	0.000142746	uncharacterized protein	2	C:mitochondrion; F:zinc ion binding	-		5739	8270
Locus_114_Transcript_11/17_Confidence_0.384_Length_3499_k23	1055.47	1128.5	1.0692	0.0965259	0.643682	0.81198	prolyl 4-hydroxylase alpha-1 subunit precursor-like protein	2	C:cytoplasmic membrane-bounded vesicle; C:mitochondrion	-	K00472	16023	5739
Locus_115_Transcript_2/10_Confidence_0.528_Length_977_k23	1298.57	5146.75	3.96339	1.98673	3e-15	8.36e-14	---NA---	0	-
Locus_115_Transcript_3/10_Confidence_0.434_Length_1056_k23	1001.36	4178.4	4.17274	2.061	8.48e-18	2.89e-16	---NA---	0	-
Locus_115_Transcript_5/10_Confidence_0.415_Length_851_k23	860.033	3671.29	4.26878	2.09382	2.57e-19	9.89e-18	---NA---	0	-
Locus_115_Transcript_7/10_Confidence_0.245_Length_783_k23	826.474	3164.95	3.82945	1.93714	1.2e-17	4.05e-16	---NA---	0	-
Locus_115_Transcript_9/10_Confidence_0.321_Length_1019_k23	1064.74	3926.61	3.68786	1.88278	2.67e-15	7.48e-14	---NA---	0	-
Locus_116_Transcript_4/8_Confidence_0.750_Length_913_k23	1698.71	1826.72	1.07536	0.104817	0.613441	0.79035	phosphoserine aminotransferase	5	F:pyridoxal phosphate binding; P:response to cadmium ion; F:O-phospho-L-serine:2-oxoglutarate aminotransferase activity; C:chloroplast; P:L-serine biosynthetic process	EC:2.6.1.52	K00831	30170	46686	4648	9507	6564
Locus_116_Transcript_5/8_Confidence_0.750_Length_908_k23	1812.8	1855.87	1.02376	0.0338735	0.872146	0.950103	phosphoserine aminotransferase	4	P:L-serine metabolic process; P:response to cadmium ion; F:O-phospho-L-serine:2-oxoglutarate aminotransferase activity; C:chloroplast	EC:2.6.1.52	K00831	6563	46686	4648	9507
Locus_116_Transcript_6/8_Confidence_0.750_Length_949_k23	1825.08	1871.17	1.02525	0.0359803	0.858714	0.943217	phosphoserine aminotransferase	5	F:pyridoxal phosphate binding; P:response to cadmium ion; F:O-phospho-L-serine:2-oxoglutarate aminotransferase activity; C:chloroplast; P:L-serine biosynthetic process	EC:2.6.1.52	K00831	30170	46686	4648	9507	6564
Locus_117_Transcript_2/4_Confidence_0.722_Length_2056_k23	976.728	731.019	0.748437	-0.418048	0.0526883	0.145387	---NA---	0	-
Locus_117_Transcript_3/4_Confidence_0.111_Length_929_k23	290.399	234.976	0.809148	-0.305524	0.16937	0.35535	hypothetical protein CHLNCDRAFT_141447 [Chlorella variabilis]	0	-
Locus_118_Transcript_3/10_Confidence_0.237_Length_2671_k23	1039.66	829.287	0.797653	-0.326167	0.128533	0.290449	hypothetical protein CHLNCDRAFT_139157 [Chlorella variabilis]	0	-
Locus_118_Transcript_5/10_Confidence_0.271_Length_3377_k23	1146.77	1449.17	1.26369	0.337646	0.127003	0.287959	hypothetical protein CHLNCDRAFT_139157 [Chlorella variabilis]	0	-
Locus_118_Transcript_7/10_Confidence_0.475_Length_2573_k23	873.089	1131.75	1.29626	0.374353	0.066074	0.174318	hypothetical protein CHLNCDRAFT_139157 [Chlorella variabilis]	0	-
Locus_119_Transcript_1/3_Confidence_0.833_Length_773_k23	530.442	696.243	1.31257	0.392397	0.0558713	0.152458	protein	4	F:RNA binding; C:cytoplasm; P:translational initiation; F:translation initiation factor activity	-	K03259	3723	5737	6413	3743
Locus_119_Transcript_2/3_Confidence_0.833_Length_877_k23	603.438	756.361	1.25342	0.325869	0.117306	0.271481	protein	4	F:RNA binding; C:cytoplasm; P:translational initiation; F:translation initiation factor activity	-	K03259	3723	5737	6413	3743
Locus_120_Transcript_4/6_Confidence_0.579_Length_1138_k23	4807.73	2636.04	0.548293	-0.866982	0.0017739	0.00846528	---NA---	0	-
Locus_120_Transcript_5/6_Confidence_0.184_Length_5007_k23	2816.94	2806.16	0.996175	-0.00552846	0.996132	1	hypothetical protein CHLNCDRAFT_134639 [Chlorella variabilis]	0	-
Locus_122_Transcript_3/4_Confidence_0.182_Length_1570_k23	1123.07	549.408	0.489201	-1.0315	1.41e-06	1.36e-05	phospholipid glycerol acyltransferase	2	P:metabolic process; F:acyltransferase activity	-	K13506	8152	8415
Locus_123_Transcript_1/1_Confidence_1.000_Length_347_k23	29.2116	23.4752	0.803627	-0.315402	0.584129	0.770621	#NAME?	4	F:hydrolase activity, hydrolyzing O-glycosyl compounds; P:glycogen biosynthetic process; F:cation binding; F:1,4-alpha-glucan branching enzyme activity	EC:3.2.1.0; EC:2.4.1.18	K00700	4553	5978	43169	3844
Locus_124_Transcript_1/1_Confidence_1.000_Length_228_k23	25.0572	24.696	0.985585	-0.0209473	0.890156	0.958829	---NA---	0	-
Locus_126_Transcript_1/2_Confidence_1.000_Length_2086_k23	920.262	334.017	0.362958	-1.46212	3.99e-11	7.41e-10	porphobilinogen deaminase	3	F:hydroxymethylbilane synthase activity; P:porphyrin biosynthetic process; P:peptidyl-pyrromethane cofactor linkage	EC:2.5.1.61	K01749	4418	6779	18160
Locus_126_Transcript_2/2_Confidence_1.000_Length_1982_k23	926.679	324.71	0.350402	-1.51292	7.71e-12	1.55e-10	porphobilinogen deaminase	3	F:hydroxymethylbilane synthase activity; P:porphyrin biosynthetic process; P:peptidyl-pyrromethane cofactor linkage	EC:2.5.1.61	K01749	4418	6779	18160
Locus_129_Transcript_3/9_Confidence_0.640_Length_2872_k23	1291.01	987.802	0.765137	-0.386211	0.0778504	0.198389	#NAME?	1	C:chloroplast	-		9507
Locus_129_Transcript_4/9_Confidence_0.640_Length_2909_k23	1290.31	994.864	0.77103	-0.375142	0.0893838	0.221307	protein	1	C:chloroplast	-		9507
Locus_129_Transcript_5/9_Confidence_0.640_Length_3056_k23	1332.66	1017.38	0.763423	-0.389445	0.0773296	0.197427	protein	1	C:integral to membrane		K13348
Locus_129_Transcript_6/9_Confidence_0.640_Length_2889_k23	1297.58	962.429	0.741713	-0.431067	0.0491138	0.137523	#NAME?	1	C:chloroplast	-		9507
Locus_129_Transcript_7/9_Confidence_0.680_Length_2957_k23	1314.56	1004.85	0.7644	-0.3876	0.078727	0.200235	#NAME?	1	C:chloroplast	-		9507
Locus_129_Transcript_8/9_Confidence_0.640_Length_2999_k23	1332.78	1001.86	0.751709	-0.411755	0.0610821	0.163746	#NAME?	1	C:chloroplast	-		9507
Locus_129_Transcript_9/9_Confidence_0.640_Length_2775_k23	1320.84	988.74	0.748571	-0.417789	0.0560739	0.1529	#NAME?	1	C:chloroplast	-		9507
Locus_130_Transcript_3/3_Confidence_0.867_Length_929_k23	2659.86	851.638	0.320181	-1.64304	1.56e-11	3.03e-10	---NA---	0	-
Locus_133_Transcript_3/10_Confidence_0.712_Length_3943_k23	3029.67	2705.76	0.893085	-0.163131	0.5192	0.725161	ubiquitin-conjugating enzyme e2-like protein	3	P:regulation of protein metabolic process; P:post-translational protein modification; F:small conjugating protein ligase activity		K10586
Locus_133_Transcript_4/10_Confidence_0.712_Length_3995_k23	3057.47	2724.72	0.891168	-0.16623	0.513297	0.719798	ubiquitin-conjugating enzyme e2-like protein	3	P:regulation of protein metabolic process; P:post-translational protein modification; F:small conjugating protein ligase activity		K10586
Locus_133_Transcript_5/10_Confidence_0.327_Length_1484_k23	1215.92	1061.03	0.87261	-0.196592	0.365716	0.589073	amino acid	8	C:integral to membrane; C:membrane; P:transmembrane transport; P:ion transport; F:ion channel activity; P:transport; F:amine transmembrane transporter activity; P:amino acid transport		K13576
Locus_133_Transcript_7/10_Confidence_0.712_Length_3959_k23	3070.01	2707.48	0.881913	-0.181292	0.473909	0.688225	ubiquitin-conjugating enzyme e2-like protein	3	P:regulation of protein metabolic process; P:post-translational protein modification; F:small conjugating protein ligase activity		K10586
Locus_133_Transcript_8/10_Confidence_0.712_Length_3984_k23	3037.69	2695.03	0.887199	-0.172671	0.500971	0.709426	ubiquitin-conjugating enzyme e2-like protein	3	P:regulation of protein metabolic process; P:post-translational protein modification; F:small conjugating protein ligase activity		K10586
Locus_133_Transcript_9/10_Confidence_0.712_Length_4054_k23	3123.25	2799.12	0.896219	-0.158077	0.539463	0.740239	ubiquitin-conjugating enzyme e2-like protein	3	P:regulation of protein metabolic process; P:post-translational protein modification; F:small conjugating protein ligase activity		K10586
Locus_135_Transcript_1/13_Confidence_1.000_Length_179_k23	13.8168	24.064	1.74165	0.800455	0.208632	0.410767	---NA---	0	-
Locus_135_Transcript_2/13_Confidence_1.000_Length_156_k23	9.54929	20.7511	2.17305	1.11972	0.100407	0.241719	---NA---	0	-
Locus_135_Transcript_3/13_Confidence_1.000_Length_238_k23	24.3804	34.9194	1.43227	0.518308	0.30751	0.529368	---NA---	0	-
Locus_135_Transcript_5/13_Confidence_0.732_Length_6761_k23	3655.62	3489.35	0.954515	-0.0671595	0.840992	0.934384	mak16-like protein rbm13	0	-		K14831
Locus_135_Transcript_6/13_Confidence_0.099_Length_499_k23	314.512	355.28	1.12962	0.175843	0.314993	0.537407	hypothetical protein CHLNCDRAFT_138505 [Chlorella variabilis]	0	-
Locus_135_Transcript_7/13_Confidence_0.732_Length_6757_k23	3651.32	3483.77	0.954111	-0.0677706	0.836385	0.931862	mak16-like protein rbm13	0	-		K14831
Locus_135_Transcript_8/13_Confidence_0.718_Length_6622_k23	3612.55	3470.93	0.960797	-0.0576967	0.865882	0.946843	mak16-like protein rbm13	0	-		K14831
Locus_135_Transcript_9/13_Confidence_0.732_Length_6796_k23	3649.2	3493.12	0.957229	-0.0630636	0.853959	0.940701	mak16-like protein rbm13	0	-		K14831
Locus_135_Transcript_10/13_Confidence_0.732_Length_6682_k23	3599.43	3446.98	0.957645	-0.0624378	0.851957	0.939612	mak16-like protein rbm13	0	-		K14831
Locus_136_Transcript_2/10_Confidence_0.209_Length_985_k23	623.083	211.805	0.339931	-1.55669	2.85e-12	6.03e-11	---NA---	0	-
Locus_136_Transcript_3/10_Confidence_0.463_Length_3015_k23	4191.87	2622.3	0.625568	-0.676761	0.0125092	0.0451076	---NA---	0	-
Locus_136_Transcript_4/10_Confidence_0.045_Length_473_k23	98.9388	57.6527	0.582711	-0.779147	0.049895	0.13931	---NA---	0	-
Locus_136_Transcript_6/10_Confidence_0.269_Length_1435_k23	1109.88	364.367	0.328296	-1.60693	2.11e-13	5e-12	---NA---	0	-
Locus_136_Transcript_7/10_Confidence_0.433_Length_2745_k23	4332.91	2785.13	0.642784	-0.637593	0.019285	0.0646435	---NA---	0	-
Locus_136_Transcript_9/10_Confidence_0.239_Length_1202_k23	893.947	294.897	0.329883	-1.59998	2.8e-13	6.58e-12	---NA---	0	-
Locus_136_Transcript_10/10_Confidence_0.463_Length_2921_k23	4419.77	2826.98	0.639622	-0.644708	0.0185098	0.0624819	---NA---	0	-
Locus_137_Transcript_5/5_Confidence_0.879_Length_6787_k23	4906.66	5243.19	1.06859	0.0957055	0.752739	0.878198	udp-glucose-glycoprotein glucosyltransferase	4	F:pyrimidine nucleotide sugar transmembrane transporter activity; C:intracellular membrane-bounded organelle; P:pyrimidine nucleotide-sugar transport; C:cytoplasmic part	-	K11718	15165	43231	15781	44444
Locus_138_Transcript_6/10_Confidence_0.535_Length_6059_k23	7307.75	3195.26	0.437242	-1.1935	0.000117619	0.00077012	protein	0	-
Locus_138_Transcript_7/10_Confidence_0.127_Length_1788_k23	2682.06	1115.5	0.415911	-1.26565	2.28e-07	2.53e-06	protein	0	-
Locus_139_Transcript_1/1_Confidence_1.000_Length_2611_k23	1215.62	1249.95	1.02824	0.0401751	0.881319	0.953956	ufm1-specific protease	1	C:mitochondrion	-		5739
Locus_140_Transcript_4/9_Confidence_0.769_Length_1608_k23	812.233	998.293	1.22907	0.29757	0.147048	0.320541	---NA---	0	-
Locus_140_Transcript_8/9_Confidence_0.769_Length_2169_k23	954.658	1155.87	1.21076	0.275917	0.183767	0.376007	---NA---	0	-
Locus_140_Transcript_9/9_Confidence_0.769_Length_1781_k23	913.16	1109.74	1.21528	0.281286	0.179735	0.369931	---NA---	0	-
Locus_141_Transcript_1/3_Confidence_0.870_Length_5981_k23	2692.2	2786.46	1.03501	0.0496486	0.848831	0.938049	hypothetical protein CHLNCDRAFT_143693 [Chlorella variabilis]	0	-
Locus_141_Transcript_2/3_Confidence_0.913_Length_6131_k23	2730.38	2819.73	1.03272	0.0464517	0.863166	0.945501	hypothetical protein CHLNCDRAFT_143693 [Chlorella variabilis]	0	-
Locus_141_Transcript_3/3_Confidence_0.870_Length_5767_k23	2652.43	2737.37	1.03203	0.0454805	0.859791	0.943761	hypothetical protein CHLNCDRAFT_143693 [Chlorella variabilis]	0	-
Locus_142_Transcript_1/4_Confidence_0.786_Length_1401_k23	1314.09	1286.07	0.978677	-0.0310956	0.862387	0.945107	hypothetical protein CHLNCDRAFT_145277 [Chlorella variabilis]	0	-
Locus_142_Transcript_2/4_Confidence_0.786_Length_1502_k23	1327.89	1325.26	0.99802	-0.00285951	0.961405	0.991115	hypothetical protein CHLNCDRAFT_145277 [Chlorella variabilis]	0	-
Locus_143_Transcript_8/9_Confidence_0.667_Length_3397_k23	4121.1	1950.96	0.473407	-1.07885	6.22e-05	0.000434866	ankyrin repeat-containing protein	0	-		K10380
Locus_144_Transcript_2/5_Confidence_0.902_Length_2987_k23	8202.78	8302.6	1.01217	0.0174512	0.961472	0.991147	protein	2	F:zinc ion binding; F:nucleic acid binding	-		8270	3676
Locus_144_Transcript_3/5_Confidence_0.902_Length_3016_k23	8190.37	8305.5	1.01406	0.0201387	0.954305	0.988393	protein	2	F:zinc ion binding; F:nucleic acid binding	-		8270	3676
Locus_145_Transcript_3/10_Confidence_0.333_Length_1812_k23	1561.6	1395.54	0.89366	-0.162202	0.467391	0.682553	class i rpd3 type histone deacetylase protein	9	F:histone deacetylase activity; P:DNA mediated transformation; P:histone deacetylation; P:jasmonic acid and ethylene-dependent systemic resistance; F:protein binding; P:negative regulation of transcription; P:histone acetylation; F:basal transcription repressor activity; C:nucleus	-	K06067	4407	9294	16575	9861	5515	16481	16573	17163	5634
Locus_145_Transcript_5/10_Confidence_0.569_Length_1942_k23	3194.93	1753.89	0.548962	-0.865223	0.000603954	0.00330308	histone deacetylase	9	F:histone deacetylase activity; P:DNA mediated transformation; P:histone deacetylation; P:jasmonic acid and ethylene-dependent systemic resistance; F:protein binding; P:negative regulation of transcription; P:histone acetylation; F:basal transcription repressor activity; C:nucleus	-	K06067	4407	9294	16575	9861	5515	16481	16573	17163	5634
Locus_145_Transcript_7/10_Confidence_0.588_Length_2008_k23	3317.9	1843.49	0.555618	-0.847836	0.000852019	0.00446394	histone deacetylase	9	F:histone deacetylase activity; P:DNA mediated transformation; P:histone deacetylation; P:jasmonic acid and ethylene-dependent systemic resistance; F:protein binding; P:negative regulation of transcription; P:histone acetylation; F:basal transcription repressor activity; C:nucleus	-	K06067	4407	9294	16575	9861	5515	16481	16573	17163	5634
Locus_145_Transcript_10/10_Confidence_0.667_Length_2660_k23	4179.05	2592.63	0.620388	-0.688757	0.0109166	0.0402661	class i rpd3 type histone deacetylase protein	9	F:histone deacetylase activity; P:DNA mediated transformation; P:histone deacetylation; P:jasmonic acid and ethylene-dependent systemic resistance; F:protein binding; P:negative regulation of transcription; P:histone acetylation; F:basal transcription repressor activity; C:nucleus	-	K06067	4407	9294	16575	9861	5515	16481	16573	17163	5634
Locus_146_Transcript_4/10_Confidence_0.255_Length_3890_k23	3032.91	3321.37	1.09511	0.131075	0.600654	0.781997	protein	7	P:vesicle-mediated transport; C:clathrin coat of coated pit; C:clathrin coat of trans-Golgi network vesicle; F:oxidoreductase activity; F:protein binding; P:intracellular protein transport; F:structural molecule activity	-	K04646	16192	30132	30130	16491	5515	6886	5198
Locus_146_Transcript_5/10_Confidence_0.298_Length_812_k23	1264.47	1686.59	1.33383	0.415573	0.0559726	0.152661	clathrin heavy chain	7	P:vesicle-mediated transport; C:clathrin coat of coated pit; C:clathrin coat of trans-Golgi network vesicle; F:oxidoreductase activity; F:protein binding; P:intracellular protein transport; F:structural molecule activity	-	K04646	16192	30132	30130	16491	5515	6886	5198
Locus_146_Transcript_8/10_Confidence_0.277_Length_3876_k23	2980.44	3332.03	1.11797	0.160876	0.520037	0.725967	protein	7	P:vesicle-mediated transport; C:clathrin coat of coated pit; C:clathrin coat of trans-Golgi network vesicle; F:oxidoreductase activity; F:protein binding; P:intracellular protein transport; F:structural molecule activity	-	K04646	16192	30132	30130	16491	5515	6886	5198
Locus_147_Transcript_1/5_Confidence_0.789_Length_1347_k23	2363.03	1894.71	0.801815	-0.318658	0.187339	0.380813	spla ryanodine receptor domain-containing protein	1	C:cellular_component
Locus_147_Transcript_2/5_Confidence_0.526_Length_810_k23	1376.5	1119.14	0.813038	-0.298606	0.176826	0.365981	protein	0	-
Locus_147_Transcript_4/5_Confidence_0.789_Length_1507_k23	2407.1	1948.14	0.809329	-0.305202	0.211809	0.415167	protein	0	-
Locus_150_Transcript_3/9_Confidence_0.667_Length_2589_k23	4337.88	2104.4	0.485122	-1.04358	0.000129581	0.000840079	hydroxymethylpyrimidine phosphate synthase	3	F:lyase activity; C:plastid; P:thiamin biosynthetic process	-	K03147	16829	9536	9228
Locus_150_Transcript_4/9_Confidence_0.528_Length_1305_k23	2435.05	1153.69	0.473785	-1.07769	6.12e-06	5.29e-05	hydroxymethylpyrimidine phosphate synthase	2	F:lyase activity; P:thiamin biosynthetic process	-	K03147	16829	9228
Locus_150_Transcript_5/9_Confidence_0.667_Length_2712_k23	4443.31	2151.94	0.484311	-1.04599	0.000137723	0.000886054	protein	3	F:lyase activity; C:plastid; P:thiamin biosynthetic process	-	K03147	16829	9536	9228
Locus_150_Transcript_7/9_Confidence_0.472_Length_1114_k23	1956.87	877.449	0.448393	-1.15716	3.96e-07	4.2e-06	thiamine biosynthesis protein	2	F:lyase activity; P:thiamin biosynthetic process	-	K03147	16829	9228
Locus_151_Transcript_3/4_Confidence_0.812_Length_1952_k23	1244.51	1541.57	1.23869	0.30882	0.163343	0.345951	hypothetical membrane protein	0	-
Locus_152_Transcript_3/3_Confidence_0.846_Length_456_k23	791.064	784.963	0.992287	-0.0111702	0.923148	0.974705	---NA---	0	-
Locus_153_Transcript_2/3_Confidence_0.889_Length_1832_k23	4693.8	5313.72	1.13207	0.178966	0.53135	0.734242	acetyl- acyltransferase	2	F:acetyl-CoA C-acyltransferase activity; P:metabolic process	EC:2.3.1.16	K07513	3988	8152
Locus_155_Transcript_3/5_Confidence_0.129_Length_917_k23	280.141	259.085	0.924837	-0.112728	0.600247	0.781743	---NA---	0	-
Locus_155_Transcript_4/5_Confidence_0.452_Length_1407_k23	581.088	532.509	0.9164	-0.12595	0.557922	0.752572	swr1 complex snf2 family dna-dependent atpase	4	F:ATP binding; F:helicase activity; F:DNA binding; F:transferase activity	-	K11661	5524	4386	3677	16740
Locus_156_Transcript_4/8_Confidence_0.677_Length_2960_k23	2172.58	2373.3	1.09239	0.127484	0.574718	0.764829	hypothetical protein CHLNCDRAFT_135337 [Chlorella variabilis]	5	P:nucleobase, nucleoside, nucleotide and nucleic acid metabolic process; F:nucleic acid binding; F:3'-5' exonuclease activity; C:intracellular; F:exonuclease activity		K09122
Locus_156_Transcript_6/8_Confidence_0.677_Length_2822_k23	2137.64	2317.14	1.08397	0.116328	0.604445	0.784645	hypothetical protein CHLNCDRAFT_135337 [Chlorella variabilis]	5	P:nucleobase, nucleoside, nucleotide and nucleic acid metabolic process; F:nucleic acid binding; F:exonuclease activity; F:3'-5' exonuclease activity; C:intracellular		K09122
Locus_157_Transcript_1/2_Confidence_1.000_Length_698_k23	1558.41	1617.95	1.0382	0.0540912	0.81157	0.915924	nadh:ubiquinone oxidoreductase 51 kda subunit	5	P:oxidation reduction; F:4 iron, 4 sulfur cluster binding; F:NAD or NADH binding; F:NADH dehydrogenase (ubiquinone) activity; F:FMN binding	EC:1.6.5.3	K03942	55114	51539	51287	8137	10181
Locus_158_Transcript_1/5_Confidence_0.200_Length_1205_k23	371.543	323.038	0.869449	-0.201827	0.346216	0.569737	---NA---	0	-
Locus_158_Transcript_2/5_Confidence_0.450_Length_2721_k23	1046.96	833.228	0.795852	-0.329428	0.125601	0.285633	---NA---	0	-
Locus_159_Transcript_1/2_Confidence_1.000_Length_3691_k23	1326.68	1431.66	1.07913	0.109869	0.593812	0.777644	histidyl trna synthetase	4	P:histidyl-tRNA aminoacylation; F:ATP binding; F:histidine-tRNA ligase activity; C:plastid	EC:6.1.1.21	K01892	6427	5524	4821	9536
Locus_159_Transcript_2/2_Confidence_1.000_Length_3444_k23	1312.72	1420.08	1.08178	0.113413	0.580361	0.768201	histidyl trna synthetase	4	F:aminoacyl-tRNA ligase activity; P:tRNA aminoacylation for protein translation; C:plastid; F:nucleotide binding	-	K01892	4812	6418	9536	166
Locus_160_Transcript_1/8_Confidence_0.250_Length_556_k23	659.009	318.355	0.483081	-1.04966	5.65e-07	5.84e-06	---NA---	0	-
Locus_160_Transcript_2/8_Confidence_0.393_Length_267_k23	386.204	153.281	0.396891	-1.33319	9.81e-09	1.35e-07	---NA---	0	-
Locus_162_Transcript_3/6_Confidence_0.609_Length_603_k23	2646.96	1710.92	0.646371	-0.629566	0.0085649	0.0327829	oxygen-evolving enhancer protein 3	3	C:photosynthetic membrane; C:membrane part; C:plastid	-		34357	44425	9536
Locus_162_Transcript_4/6_Confidence_0.696_Length_634_k23	2600.52	1719.79	0.661326	-0.596567	0.0129172	0.0463277	oxygen-evolving enhancer protein 3	3	C:photosystem II; C:thylakoid part; C:chloroplast	-		9523	44436	9507
Locus_163_Transcript_2/4_Confidence_0.150_Length_213_k23	37.4965	47.2782	1.26087	0.334418	0.417834	0.638587	---NA---	0	-
Locus_164_Transcript_1/2_Confidence_1.000_Length_1314_k23	731.257	543.345	0.743029	-0.42851	0.0460991	0.130778	hypothetical protein CHLNCDRAFT_143169 [Chlorella variabilis]	0	-
Locus_165_Transcript_1/5_Confidence_0.515_Length_523_k23	618.162	607.157	0.982196	-0.0259169	0.942779	0.983765	methionine sulfoxide reductase	3	P:oxidation reduction; F:peptide-methionine-(S)-S-oxide reductase activity; P:protein modification process	EC:1.8.4.11	K07304	55114	8113	6464
Locus_165_Transcript_2/5_Confidence_0.636_Length_1142_k23	1568.45	1436.41	0.915813	-0.126875	0.591581	0.77607	methionine sulfoxide reductase	3	P:oxidation reduction; F:peptide-methionine-(S)-S-oxide reductase activity; P:protein modification process	EC:1.8.4.11	K07304	55114	8113	6464
Locus_165_Transcript_3/5_Confidence_0.697_Length_1132_k23	1575.9	1448.44	0.91912	-0.121674	0.612569	0.789932	methionine sulfoxide reductase	1	P:metabolic process	-	K07304	8152
Locus_165_Transcript_4/5_Confidence_0.636_Length_1853_k23	1995.09	1875.59	0.940106	-0.0891052	0.713782	0.855309	methionine sulfoxide reductase	2	P:protein metabolic process; F:oxidoreductase activity, acting on sulfur group of donors, disulfide as acceptor	EC:1.8.4.0	K07304	19538	16671
Locus_167_Transcript_1/10_Confidence_0.379_Length_1669_k23	941.082	989.182	1.05111	0.0719157	0.722924	0.860656	hypothetical protein CHLNCDRAFT_136983 [Chlorella variabilis]	2	P:DNA repair; F:DNA binding
Locus_167_Transcript_7/10_Confidence_0.517_Length_2630_k23	1496.14	1278.46	0.854502	-0.226844	0.309948	0.53188	hypothetical protein CHLNCDRAFT_136983 [Chlorella variabilis]	2	P:DNA repair; F:DNA binding
Locus_168_Transcript_3/5_Confidence_0.733_Length_4916_k23	3907.8	2799.3	0.716337	-0.481289	0.073132	0.189075	neutral ceramidase	2	F:hydrolase activity; F:ceramidase activity		K12349
Locus_168_Transcript_4/5_Confidence_0.733_Length_4922_k23	3932.76	2809.64	0.714418	-0.48516	0.0713063	0.185329	neutral ceramidase	2	F:hydrolase activity; F:ceramidase activity		K12349
Locus_168_Transcript_5/5_Confidence_0.733_Length_4606_k23	3931.22	2797.87	0.711704	-0.490651	0.0675992	0.177489	protein	2	F:hydrolase activity; F:ceramidase activity		K12349
Locus_169_Transcript_1/10_Confidence_0.525_Length_1105_k23	801.538	654.282	0.816283	-0.292859	0.158916	0.339168	hypothetical protein CHLNCDRAFT_144246 [Chlorella variabilis]	0	-
Locus_169_Transcript_3/10_Confidence_0.625_Length_1400_k23	1027.56	801.7	0.780201	-0.358082	0.0855986	0.213985	hypothetical protein CHLNCDRAFT_144246 [Chlorella variabilis]	0	-
Locus_169_Transcript_5/10_Confidence_0.075_Length_608_k23	271.396	227.435	0.838021	-0.254942	0.312257	0.534545	---NA---	0	-
Locus_169_Transcript_6/10_Confidence_0.500_Length_1020_k23	808.398	679.59	0.840663	-0.250401	0.227155	0.434865	hypothetical protein CHLNCDRAFT_144246 [Chlorella variabilis]	0	-
Locus_169_Transcript_7/10_Confidence_0.625_Length_1470_k23	986.163	752.522	0.763081	-0.390092	0.062253	0.166246	hypothetical protein CHLNCDRAFT_144246 [Chlorella variabilis]	0	-
Locus_169_Transcript_9/10_Confidence_0.625_Length_1484_k23	1181.45	921.021	0.779571	-0.359248	0.089506	0.221551	hypothetical protein CHLNCDRAFT_144246 [Chlorella variabilis]	0	-
Locus_171_Transcript_3/5_Confidence_0.733_Length_2182_k23	2433.91	3265.5	1.34167	0.424029	0.0847713	0.212285	senescence-associated-like protein	2	F:metal ion binding; F:zinc ion binding
Locus_171_Transcript_4/5_Confidence_0.733_Length_2099_k23	2555.3	3390.71	1.32693	0.408093	0.1009	0.24268	hypothetical protein CHLNCDRAFT_133895 [Chlorella variabilis]	0	-
Locus_172_Transcript_2/8_Confidence_0.548_Length_6287_k23	5487.39	3176.04	0.578789	-0.78889	0.00704927	0.0277621	exocyst complex component 5	1	C:cell part	-		44464
Locus_172_Transcript_7/8_Confidence_0.690_Length_6675_k23	5805.21	3383.25	0.582795	-0.778938	0.00852875	0.0326755	exocyst complex component 5	1	C:cell part	-		44464
Locus_173_Transcript_2/7_Confidence_0.385_Length_734_k23	1086.27	847.499	0.780188	-0.358107	0.0944964	0.231081	starch phosphorylase	4	F:pyridoxal phosphate binding; P:carbohydrate metabolic process; F:amino acid binding; F:phosphorylase activity	EC:2.4.1.1	K00688	30170	5975	16597	4645
Locus_173_Transcript_4/7_Confidence_0.769_Length_2852_k23	3656.66	2766.34	0.756519	-0.402551	0.135977	0.302828	glycosyltransferase family 35 protein	4	F:pyridoxal phosphate binding; P:carbohydrate metabolic process; F:amino acid binding; F:phosphorylase activity	EC:2.4.1.1	K00688	30170	5975	16597	4645
Locus_173_Transcript_5/7_Confidence_0.769_Length_2985_k23	3651.82	2798.31	0.766278	-0.384059	0.155924	0.334422	glycosyltransferase family 35 protein	4	F:pyridoxal phosphate binding; P:carbohydrate metabolic process; F:amino acid binding; F:phosphorylase activity	EC:2.4.1.1	K00688	30170	5975	16597	4645
Locus_173_Transcript_6/7_Confidence_0.538_Length_2805_k23	3560.42	2679.06	0.752456	-0.410321	0.125451	0.285398	glycosyltransferase family 35 protein	4	F:pyridoxal phosphate binding; P:carbohydrate metabolic process; F:amino acid binding; F:phosphorylase activity	EC:2.4.1.1	K00688	30170	5975	16597	4645
Locus_174_Transcript_1/6_Confidence_0.720_Length_1924_k23	4471.28	2707.44	0.605519	-0.723756	0.00847241	0.0325015	phosphoribosylaminoimidazole catalytic subunit	3	F:phosphoribosylaminoimidazole carboxylase activity; P:'de novo' IMP biosynthetic process; F:ATP binding	EC:4.1.1.21	K01588	4638	6189	5524
Locus_174_Transcript_2/6_Confidence_0.760_Length_3138_k23	5060.2	3059.64	0.604649	-0.725831	0.0109578	0.0403943	aminoimidazole ribonucleotide carboxylase	2	F:lyase activity; C:plastid	-	K11808	16829	9536
Locus_176_Transcript_3/3_Confidence_0.733_Length_3947_k23	1482.32	1149.09	0.775202	-0.367355	0.104331	0.24892	ac104428_3 indole-3-acetate beta-glucosyltransferase	1	C:mitochondrion
Locus_178_Transcript_3/3_Confidence_0.864_Length_3275_k23	2779.6	4216.27	1.51686	0.601087	0.0195475	0.0653438	upf0414 transmembrane protein c20orf30 homolog	4	C:integral to membrane; C:membrane; P:biological_process; C:cellular_component
Locus_179_Transcript_3/9_Confidence_0.325_Length_1780_k23	1257.95	1197.18	0.951691	-0.0714351	0.745365	0.873769	hypothetical protein CHLNCDRAFT_31015 [Chlorella variabilis]	4	P:biosynthetic process; F:catalytic activity; F:nucleotidyltransferase activity; F:transferase activity
Locus_179_Transcript_6/9_Confidence_0.300_Length_1676_k23	1179.64	1126.92	0.955306	-0.0659655	0.76605	0.886503	hypothetical protein CHLNCDRAFT_31015 [Chlorella variabilis]	4	P:biosynthetic process; F:catalytic activity; F:nucleotidyltransferase activity; F:transferase activity
Locus_179_Transcript_8/9_Confidence_0.300_Length_2002_k23	1314.68	1241.95	0.944677	-0.0821075	0.719099	0.858597	hypothetical protein CHLNCDRAFT_31015 [Chlorella variabilis]	4	P:biosynthetic process; F:catalytic activity; F:nucleotidyltransferase activity; F:transferase activity
Locus_181_Transcript_4/6_Confidence_0.174_Length_535_k23	493.386	562.624	1.14033	0.189454	0.307565	0.529446	hypothetical protein CHLNCDRAFT_137878 [Chlorella variabilis]	0	-
Locus_181_Transcript_5/6_Confidence_0.565_Length_1186_k23	2464.7	3049.31	1.2372	0.307073	0.214748	0.419111	hypothetical protein CHLNCDRAFT_137878 [Chlorella variabilis]	0	-
Locus_183_Transcript_5/9_Confidence_0.162_Length_2326_k23	951.719	1045.91	1.09897	0.136154	0.457683	0.674456	tt12-2 mate transporter	5	P:drug transmembrane transport; C:membrane; F:drug transmembrane transporter activity; P:transmembrane transport; F:antiporter activity
Locus_183_Transcript_6/9_Confidence_0.324_Length_2527_k23	1591.63	1975.56	1.24122	0.311755	0.154225	0.331926	mate efflux family protein	9	P:drug transmembrane transport; F:transferase activity, transferring pentosyl groups; C:membrane; F:drug transmembrane transporter activity; P:transmembrane transport; F:antiporter activity; P:pyrimidine nucleoside metabolic process; C:integral to membrane; C:plasma membrane
Locus_183_Transcript_7/9_Confidence_0.324_Length_2502_k23	1632.14	1994.5	1.22201	0.289257	0.184743	0.37736	mate efflux family protein	1	C:membrane	-		16020
Locus_183_Transcript_8/9_Confidence_0.486_Length_3803_k23	1228.52	997.488	0.811943	-0.30055	0.201534	0.401089	fog: ankyrin repeat	0	-		K10380
Locus_184_Transcript_1/1_Confidence_1.000_Length_485_k23	99.3257	102.142	1.02835	0.040337	0.982915	1	---NA---	0	-
Locus_185_Transcript_1/10_Confidence_0.606_Length_2465_k23	2096.55	1341.63	0.639921	-0.644035	0.00538071	0.0220377	transcriptional regulator-like protein	3	F:molecular_function; C:chloroplast; P:biological_process
Locus_185_Transcript_3/10_Confidence_0.576_Length_2554_k23	2234.34	1451.36	0.64957	-0.622444	0.00783603	0.0303901	transcriptional regulator-like protein	3	F:molecular_function; C:chloroplast; P:biological_process
Locus_185_Transcript_5/10_Confidence_0.606_Length_2797_k23	2251.3	1500.88	0.666675	-0.584945	0.0128858	0.0462387	transcriptional regulator-like protein	0	-
Locus_185_Transcript_6/10_Confidence_0.606_Length_2846_k23	2198.5	1397.28	0.635558	-0.653904	0.00515689	0.021241	transcriptional regulator-like protein	3	F:molecular_function; C:chloroplast; P:biological_process
Locus_185_Transcript_7/10_Confidence_0.606_Length_2880_k23	2249.03	1527.32	0.679104	-0.558295	0.0177744	0.0604908	transcriptional regulator-like protein	0	-
Locus_185_Transcript_8/10_Confidence_0.636_Length_2869_k23	2225.56	1513.44	0.680027	-0.556337	0.0173394	0.05926	transcriptional regulator-like protein	3	F:molecular_function; C:chloroplast; P:biological_process
Locus_185_Transcript_9/10_Confidence_0.515_Length_2182_k23	1737.02	1340.52	0.771737	-0.37382	0.0933034	0.228841	transcriptional regulator-like protein	0	-		K01369
Locus_186_Transcript_5/10_Confidence_0.036_Length_151_k23	20.9584	33.4376	1.59542	0.673941	0.215176	0.419512	---NA---	0	-
Locus_186_Transcript_6/10_Confidence_0.236_Length_431_k23	120.622	112.169	0.929925	-0.104813	0.792494	0.903095	---NA---	0	-
Locus_187_Transcript_4/5_Confidence_0.511_Length_3562_k23	2573.95	3178.64	1.23493	0.304427	0.215232	0.41955	phospholipase b-like protein g	2	F:hydrolase activity; P:lipid catabolic process
Locus_187_Transcript_5/5_Confidence_0.756_Length_2263_k23	1780.72	2101.33	1.18005	0.238843	0.291263	0.511856	phospholipase b-like 1 precursor	5	F:molecular_function; P:biological_process; P:lipid catabolic process; C:extracellular region; C:cellular_component
Locus_188_Transcript_1/10_Confidence_0.407_Length_2484_k23	1647.01	1939.45	1.17756	0.235802	0.279876	0.498915	protein	3	F:metal ion binding; F:zinc ion binding; C:membrane
Locus_188_Transcript_2/10_Confidence_0.407_Length_2759_k23	1681.07	1978.21	1.17676	0.234816	0.282598	0.50221	protein	4	F:metal ion binding; F:zinc ion binding; C:membrane; F:transferase activity
Locus_188_Transcript_6/10_Confidence_0.407_Length_2869_k23	1702.29	2022.41	1.18805	0.2486	0.262533	0.478667	protein	2	F:metal ion binding; F:zinc ion binding
Locus_188_Transcript_8/10_Confidence_0.111_Length_1529_k23	801.87	937.083	1.16862	0.22481	0.258563	0.47412	hypothetical protein CHLNCDRAFT_140901 [Chlorella variabilis]	2	F:metal ion binding; F:zinc ion binding
Locus_192_Transcript_3/9_Confidence_0.075_Length_198_k23	27.6495	27.5948	0.998022	-0.00285581	0.964841	0.992527	---NA---	0	-
Locus_192_Transcript_9/9_Confidence_0.350_Length_539_k23	589.685	879.411	1.49132	0.576593	0.00378716	0.0163401	hypothetical protein CHLNCDRAFT_141591 [Chlorella variabilis]	0	-
Locus_193_Transcript_2/10_Confidence_0.359_Length_712_k23	498.733	833.899	1.67203	0.741604	0.000168416	0.0010632	uracil phosphoribosyltransferase	6	P:auxin biosynthetic process; F:phosphotransferase activity, alcohol group as acceptor; F:uridine kinase activity; F:ATP binding; P:nucleoside metabolic process; F:uracil phosphoribosyltransferase activity	EC:2.7.1.0; EC:2.7.1.48; EC:2.4.2.9	K00761	9851	16773	4849	5524	9116	4845
Locus_193_Transcript_4/10_Confidence_0.103_Length_806_k23	177.933	237.005	1.33199	0.413582	0.0759919	0.194643	---NA---	0	-
Locus_193_Transcript_5/10_Confidence_0.718_Length_3027_k23	2118.76	3423.22	1.61567	0.692134	0.00493083	0.0204439	uracil phosphoribosyltransferase	7	C:cytoplasm; P:auxin biosynthetic process; F:phosphotransferase activity, alcohol group as acceptor; F:uridine kinase activity; F:ATP binding; P:nucleoside metabolic process; F:uracil phosphoribosyltransferase activity	EC:2.7.1.0; EC:2.7.1.48; EC:2.4.2.9	K00876	5737	9851	16773	4849	5524	9116	4845
Locus_194_Transcript_1/10_Confidence_0.081_Length_174_k23	53.7448	41.2843	0.768153	-0.380534	0.390169	0.612615	---NA---	0	-
Locus_194_Transcript_3/10_Confidence_0.568_Length_1364_k23	4776.26	4213.83	0.882245	-0.180749	0.513416	0.719893	---NA---	0	-
Locus_194_Transcript_5/10_Confidence_0.432_Length_950_k23	2521.72	2266.27	0.8987	-0.154089	0.506837	0.714424	---NA---	0	-
Locus_195_Transcript_6/8_Confidence_0.086_Length_790_k23	256.412	248.667	0.969796	-0.0442468	0.897965	0.962782	protein	2	F:binding; C:cellular_component
Locus_195_Transcript_7/8_Confidence_0.257_Length_1090_k23	743.76	624.636	0.839835	-0.251822	0.229894	0.438102	protein	1	F:binding	-		5488
Locus_195_Transcript_8/8_Confidence_0.514_Length_8563_k23	8792.27	5665.07	0.644324	-0.634142	0.0505778	0.140774	target of rapamycin kinase	4	F:kinase activity; F:phosphotransferase activity, alcohol group as acceptor; F:protein binding; P:embryonic development ending in seed dormancy	EC:2.7.1.0	K07203	16301	16773	5515	9793
Locus_196_Transcript_3/5_Confidence_0.562_Length_730_k23	1650.74	1890.47	1.14522	0.19563	0.393388	0.615363	protein	1	F:binding	-	K08054	5488
Locus_197_Transcript_1/10_Confidence_0.042_Length_103_k23	10.5477	9.50313	0.900967	-0.150453	1	1	---NA---	0	-
Locus_197_Transcript_2/10_Confidence_0.250_Length_777_k23	1165.12	1060.21	0.909953	-0.136137	0.500784	0.709304	sucrose synthase	3	F:sucrose synthase activity; P:biosynthetic process; P:sucrose metabolic process	EC:2.4.1.13	K00695	16157	9058	5985
Locus_197_Transcript_5/10_Confidence_0.312_Length_1084_k23	1538.49	1336.56	0.868745	-0.202996	0.351702	0.575361	sucrose synthase	3	F:sucrose synthase activity; P:biosynthetic process; P:sucrose metabolic process	EC:2.4.1.13	K00695	16157	9058	5985
Locus_197_Transcript_6/10_Confidence_0.562_Length_5680_k23	3956.98	3801.73	0.960765	-0.0577449	0.844206	0.936103	sucrose synthase	3	P:suspensor development; P:sucrose biosynthetic process; F:sucrose synthase activity	EC:2.4.1.13	K00695	10098	5986	16157
Locus_197_Transcript_9/10_Confidence_0.333_Length_1465_k23	1571.55	1387.83	0.883095	-0.179359	0.417024	0.638003	sucrose synthase	3	F:sucrose synthase activity; P:biosynthetic process; P:sucrose metabolic process	EC:2.4.1.13	K00695	16157	9058	5985
Locus_197_Transcript_10/10_Confidence_0.562_Length_5493_k23	3976.99	3827.84	0.962498	-0.0551449	0.853506	0.940463	sucrose synthase	3	P:suspensor development; P:sucrose biosynthetic process; F:sucrose synthase activity	EC:2.4.1.13	K00695	10098	5986	16157
Locus_198_Transcript_2/4_Confidence_0.800_Length_3318_k23	5038.9	5066.53	1.00548	0.00789064	0.996221	1	ankyrin repeat-containing	5	F:metal ion binding; F:zinc ion binding; F:protein binding; C:mitochondrion; F:ubiquitin-protein ligase activity
Locus_199_Transcript_2/3_Confidence_0.667_Length_2087_k23	1180.29	404.602	0.342799	-1.54457	2.11e-12	4.53e-11	expressed protein [Chlorella variabilis]	0	-
Locus_199_Transcript_3/3_Confidence_0.667_Length_1873_k23	1214.97	392.2	0.322807	-1.63126	1.47e-13	3.52e-12	expressed protein [Chlorella variabilis]	0	-
Locus_200_Transcript_2/6_Confidence_0.762_Length_4168_k23	5211.96	3270.76	0.627549	-0.6722	0.0183443	0.0620343	phosphoglucomutase	10	P:response to cold; C:chloroplast envelope; F:magnesium ion binding; P:starch biosynthetic process; P:response to nitrate; C:chloroplast stroma; F:phosphoglucomutase activity; P:detection of gravity; C:stromule; C:apoplast	EC:5.4.2.2	K01835	9409	9941	287	19252	10167	9570	4614	9590	10319	48046
Locus_200_Transcript_3/6_Confidence_0.286_Length_833_k23	508.799	405.306	0.796595	-0.328082	0.104671	0.249473	uv damage repair endonuclease-like protein	2	P:nucleotide-excision repair; F:endonuclease activity
Locus_200_Transcript_5/6_Confidence_0.762_Length_4413_k23	5306.07	3353.74	0.632058	-0.661871	0.0208918	0.0689503	phosphoglucomutase	10	P:response to cold; C:chloroplast envelope; F:magnesium ion binding; P:starch biosynthetic process; P:response to nitrate; C:chloroplast stroma; F:phosphoglucomutase activity; P:detection of gravity; C:stromule; C:apoplast	EC:5.4.2.2	K01835	9409	9941	287	19252	10167	9570	4614	9590	10319	48046
Locus_200_Transcript_6/6_Confidence_0.762_Length_4039_k23	5257.47	3295.7	0.626859	-0.673786	0.0182889	0.0619089	phosphoglucomutase	10	P:response to cold; C:chloroplast envelope; F:magnesium ion binding; P:starch biosynthetic process; P:response to nitrate; C:chloroplast stroma; F:phosphoglucomutase activity; P:detection of gravity; C:stromule; C:apoplast	EC:5.4.2.2	K01835	9409	9941	287	19252	10167	9570	4614	9590	10319	48046
Locus_201_Transcript_3/5_Confidence_0.647_Length_1609_k23	792.668	810.33	1.02228	0.0317934	0.914964	0.970458	nucleic acid- ob-fold-like protein	3	F:molecular_function; P:biological_process; C:cellular_component
Locus_202_Transcript_3/6_Confidence_0.733_Length_685_k23	2455.73	2378.02	0.968358	-0.0463876	0.845662	0.936964	serine threonine protein phosphatase	1	F:hydrolase activity	-	K01090	16787
Locus_202_Transcript_4/6_Confidence_0.800_Length_894_k23	2395.37	2313.93	0.966002	-0.0499019	0.837861	0.932652	serine threonine protein phosphatase	2	F:phosphoprotein phosphatase activity; F:binding	EC:3.1.3.16	K01090	4721	5488
Locus_202_Transcript_5/6_Confidence_0.800_Length_1044_k23	2522.99	2449.3	0.970792	-0.0427653	0.855843	0.941712	serine threonine protein phosphatase	1	F:phosphoprotein phosphatase activity	EC:3.1.3.16	K01090	4721
Locus_202_Transcript_6/6_Confidence_0.800_Length_709_k23	2557.25	2475.15	0.967897	-0.0470748	0.8419	0.934958	serine threonine protein phosphatase	1	F:phosphoprotein phosphatase activity	EC:3.1.3.16	K01090	4721
Locus_203_Transcript_2/10_Confidence_0.650_Length_3083_k23	4356.59	3759.7	0.86299	-0.212584	0.437475	0.656441	udp-sulfoquinovose synthase	4	P:cellular metabolic process; F:catalytic activity; F:coenzyme binding; C:plastid	-	K06118	44237	3824	50662	9536
Locus_203_Transcript_3/10_Confidence_0.050_Length_882_k23	762.255	614.04	0.805556	-0.311942	0.138329	0.306689	udp-sulfoquinovose synthase	8	F:sulfotransferase activity; P:glycolipid biosynthetic process; P:sulfolipid biosynthetic process; P:cellular response to phosphate starvation; F:UDPsulfoquinovose synthase activity; C:chloroplast stroma; F:coenzyme binding; F:zinc ion binding	EC:2.8.2.0; EC:3.13.1.1	K06118	8146	9247	46506	16036	46507	9570	50662	8270
Locus_204_Transcript_4/6_Confidence_0.737_Length_862_k23	1141.08	3460.18	3.03238	1.60045	6.6e-12	1.34e-10	---NA---	0	-
Locus_206_Transcript_1/4_Confidence_0.789_Length_3090_k23	1362.38	1101.91	0.808812	-0.306124	0.162918	0.345258	dehydrodolichyl diphosphate synthase	3	F:transferase activity, transferring alkyl or aryl (other than methyl) groups; F:transferase activity; F:di-trans,poly-cis-decaprenylcistransferase activity		K11778
Locus_206_Transcript_2/4_Confidence_0.737_Length_1544_k23	609.774	492.821	0.808202	-0.307212	0.152901	0.329815	hypothetical protein CHLNCDRAFT_57716 [Chlorella variabilis]	0	-
Locus_206_Transcript_3/4_Confidence_0.842_Length_3539_k23	1471.89	1192.61	0.810255	-0.303552	0.177106	0.366388	dehydrodolichyl diphosphate synthase	3	F:transferase activity, transferring alkyl or aryl (other than methyl) groups; F:transferase activity; F:di-trans,poly-cis-decaprenylcistransferase activity		K11778
Locus_206_Transcript_4/4_Confidence_0.789_Length_3283_k23	1462.93	1161.46	0.793932	-0.332913	0.13414	0.299776	dehydrodolichyl diphosphate synthase	3	F:transferase activity, transferring alkyl or aryl (other than methyl) groups; F:transferase activity; F:di-trans,poly-cis-decaprenylcistransferase activity		K11778
Locus_207_Transcript_1/38_Confidence_1.000_Length_232_k23	22.0938	26.7018	1.20857	0.273297	0.622956	0.796892	---NA---	0	-
Locus_207_Transcript_11/38_Confidence_1.000_Length_254_k23	28.6479	28.8156	1.00585	0.00842016	0.965498	0.992873	---NA---	0	-
Locus_207_Transcript_32/38_Confidence_0.151_Length_2025_k23	8109.1	556.489	0.0686252	-3.86512	4.14e-28	2.78e-26	hypothetical protein CHLNCDRAFT_135134 [Chlorella variabilis]	1	F:calcium ion binding
Locus_207_Transcript_34/38_Confidence_0.142_Length_1328_k23	4669.41	505.352	0.108226	-3.20788	3.55e-27	2.28e-25	hypothetical protein CHLNCDRAFT_135134 [Chlorella variabilis]	0	-
Locus_210_Transcript_1/3_Confidence_0.778_Length_1247_k23	874.961	1005.86	1.1496	0.201136	0.310148	0.532079	ubiquitin protein ligase e3a (human papilloma virus e6-associated angelman syndrome)	3	C:intracellular; F:acid-amino acid ligase activity; P:protein modification process	EC:6.3.2.0	K10587	5622	16881	6464
Locus_212_Transcript_1/10_Confidence_0.061_Length_193_k23	28.0762	45.3371	1.61479	0.691343	0.12247	0.280407	---NA---	0	-
Locus_212_Transcript_3/10_Confidence_0.755_Length_4410_k23	4307.9	4461.97	1.03576	0.0506962	0.861879	0.944806	methyltransferase type 11	3	F:methyltransferase activity; P:metabolic process; F:transferase activity
Locus_212_Transcript_4/10_Confidence_0.755_Length_4325_k23	4367.1	4503.17	1.03116	0.0442638	0.879116	0.953075	methyltransferase type 11	3	F:methyltransferase activity; P:metabolic process; F:transferase activity
Locus_212_Transcript_5/10_Confidence_0.755_Length_4454_k23	4292.75	4427.03	1.03128	0.0444371	0.880993	0.953831	methyltransferase type 11	3	F:methyltransferase activity; P:metabolic process; F:transferase activity
Locus_212_Transcript_6/10_Confidence_0.755_Length_4384_k23	4333.6	4478.47	1.03343	0.04744	0.867484	0.947594	methyltransferase type 11	3	F:methyltransferase activity; P:metabolic process; F:transferase activity
Locus_212_Transcript_7/10_Confidence_0.755_Length_4495_k23	4376.2	4535.23	1.03634	0.0514971	0.85944	0.94364	hypothetical protein CHLNCDRAFT_51546 [Chlorella variabilis]	0	-
Locus_212_Transcript_9/10_Confidence_0.755_Length_4435_k23	4377.93	4518.08	1.03201	0.0454589	0.874271	0.951198	methyltransferase type 11	3	F:methyltransferase activity; P:metabolic process; F:transferase activity
Locus_212_Transcript_10/10_Confidence_0.755_Length_4220_k23	4363.96	4501.55	1.03153	0.0447845	0.877437	0.952533	methyltransferase type 11	3	F:methyltransferase activity; P:metabolic process; F:transferase activity
Locus_213_Transcript_1/5_Confidence_0.667_Length_5303_k23	2920.52	2756.92	0.943984	-0.0831651	0.771216	0.889552	protein	4	C:cytoplasm; P:glycyl-tRNA aminoacylation; F:ATP binding; F:glycine-tRNA ligase activity	EC:6.1.1.14	K01880	5737	6426	5524	4820
Locus_213_Transcript_3/5_Confidence_0.667_Length_5411_k23	2962.01	2778.07	0.9379	-0.0924942	0.7429	0.872188	protein	4	C:cytoplasm; P:glycyl-tRNA aminoacylation; F:ATP binding; F:glycine-tRNA ligase activity	EC:6.1.1.14	K01880	5737	6426	5524	4820
Locus_213_Transcript_4/5_Confidence_0.667_Length_5534_k23	2932.6	2774.32	0.946025	-0.0800499	0.780702	0.895487	protein	4	C:cytoplasm; P:glycyl-tRNA aminoacylation; F:ATP binding; F:glycine-tRNA ligase activity	EC:6.1.1.14	K01880	5737	6426	5524	4820
Locus_213_Transcript_5/5_Confidence_0.667_Length_5239_k23	2939.78	2787.77	0.948292	-0.0765962	0.789469	0.9013	protein	4	C:cytoplasm; P:glycyl-tRNA aminoacylation; F:ATP binding; F:glycine-tRNA ligase activity	EC:6.1.1.14	K01880	5737	6426	5524	4820
Locus_214_Transcript_1/6_Confidence_0.105_Length_244_k23	61.4502	47.2782	0.769374	-0.378242	0.412475	0.6333	---NA---	0	-
Locus_214_Transcript_2/6_Confidence_0.474_Length_1635_k23	887.113	563.378	0.635069	-0.655015	0.00190671	0.00901689	---NA---	0	-
Locus_214_Transcript_5/6_Confidence_0.421_Length_1380_k23	884.858	541.384	0.611832	-0.708793	0.000801926	0.00423422	---NA---	0	-
Locus_215_Transcript_1/10_Confidence_0.688_Length_6440_k23	5923.06	8242.13	1.39153	0.476675	0.115064	0.267683	malate synthase a	3	F:transferase activity, transferring acyl groups; P:carboxylic acid metabolic process; F:lyase activity	-	K01638	16746	19752	16829
Locus_215_Transcript_7/10_Confidence_0.062_Length_386_k23	46.5873	54.1003	1.16127	0.215702	0.666424	0.827073	---NA---	0	-
Locus_215_Transcript_8/10_Confidence_0.708_Length_6706_k23	5943.01	8256.09	1.38921	0.474265	0.117431	0.27168	malate synthase a	3	F:transferase activity, transferring acyl groups; P:carboxylic acid metabolic process; F:lyase activity	-	K01638	16746	19752	16829
Locus_215_Transcript_9/10_Confidence_0.250_Length_1848_k23	2998.56	3702.11	1.23463	0.304077	0.231619	0.440232	malate synthase	3	F:transferase activity, transferring acyl groups; P:carboxylic acid metabolic process; F:lyase activity	-	K01638	16746	19752	16829
Locus_215_Transcript_10/10_Confidence_0.708_Length_6505_k23	5940.31	8264.04	1.39118	0.47631	0.115743	0.268853	malate synthase a	3	F:transferase activity, transferring acyl groups; P:carboxylic acid metabolic process; F:lyase activity	-	K01638	16746	19752	16829
Locus_216_Transcript_3/9_Confidence_0.724_Length_5241_k23	6440.03	3110.62	0.483013	-1.04986	0.000482856	0.00271025	qc-snare sft1 family	1	C:plasma membrane	-	K08505	5886
Locus_216_Transcript_4/9_Confidence_0.621_Length_3809_k23	5316.2	2602.58	0.489557	-1.03045	0.000336751	0.00196305	qc-snare sft1 family	1	C:plasma membrane	-	K08505	5886
Locus_216_Transcript_5/9_Confidence_0.724_Length_5187_k23	6489.49	3111.47	0.479463	-1.06051	0.00043335	0.00246304	hypothetical protein CHLNCDRAFT_59531 [Chlorella variabilis]	0	-
Locus_216_Transcript_6/9_Confidence_0.448_Length_1922_k23	2495.14	1409.62	0.564946	-0.823816	0.000585795	0.00321465	qc-snare sft1 family	1	C:plasma membrane	-	K08505	5886
Locus_216_Transcript_7/9_Confidence_0.724_Length_5268_k23	6453.94	3145.3	0.487346	-1.03698	0.000563247	0.00310145	qc-snare sft1 family	1	C:plasma membrane	-	K08505	5886
Locus_217_Transcript_3/8_Confidence_0.720_Length_1261_k23	1697.92	912.04	0.53715	-0.896603	5.49e-05	0.000388613	u3 small nucleolar rna-associated protein 15 homolog	1	C:intracellular part	-	K14549	44424
Locus_218_Transcript_1/1_Confidence_1.000_Length_1902_k23	666.684	526.192	0.789266	-0.341416	0.0911368	0.224781	hypothetical protein CHLNCDRAFT_138348 [Chlorella variabilis]	0	-
Locus_219_Transcript_2/6_Confidence_0.550_Length_2379_k23	1423.18	1170.23	0.822261	-0.282332	0.209201	0.411466	---NA---	0	-
Locus_219_Transcript_3/6_Confidence_0.550_Length_2197_k23	1367.26	1112.53	0.813695	-0.297441	0.177012	0.366246	---NA---	0	-
Locus_219_Transcript_4/6_Confidence_0.600_Length_2611_k23	1479.22	1202.77	0.81311	-0.298478	0.189345	0.383733	---NA---	0	-
Locus_219_Transcript_5/6_Confidence_0.600_Length_1626_k23	716.249	627.225	0.875707	-0.19148	0.369955	0.593399	---NA---	0	-
Locus_220_Transcript_5/9_Confidence_0.500_Length_4106_k23	2057.46	1888.13	0.917699	-0.123908	0.619704	0.794728	protein	1	P:RNA processing	-	K13171	6396
Locus_220_Transcript_6/9_Confidence_0.500_Length_4249_k23	2068.97	1869.97	0.903818	-0.145895	0.550655	0.747708	hepatocellular carcinoma-associated	3	P:RNA processing; C:intracellular; F:molecular_function		K14557
Locus_222_Transcript_1/4_Confidence_0.235_Length_2021_k23	652.167	775.21	1.18867	0.249346	0.217114	0.421874	rna sigma 70 subfamily	8	P:regulation of transcription, DNA-dependent; P:transcription initiation; P:transcription; P:regulation of transcription; F:transcription regulator activity; F:sigma factor activity; F:transcription factor activity; F:DNA binding
Locus_223_Transcript_1/7_Confidence_0.087_Length_826_k23	1074.96	210.409	0.195736	-2.35302	1.17e-24	6.33e-23	protein phosphatase 2c-like protein	1	F:catalytic activity
Locus_223_Transcript_2/7_Confidence_0.391_Length_1761_k23	3987.27	503.301	0.126227	-2.98591	9.07e-26	5.34e-24	protein phosphatase 2c 5	1	C:cell part	-		44464
Locus_223_Transcript_4/7_Confidence_0.478_Length_973_k23	2534.8	292.305	0.115317	-3.11633	1.33e-33	1.25e-31	hypothetical protein CHLNCDRAFT_142989 [Chlorella variabilis]	0	-
Locus_223_Transcript_6/7_Confidence_0.739_Length_2474_k23	6040.31	719.62	0.119136	-3.06932	2.13e-22	1e-20	protein phosphatase 2c-like	2	F:catalytic activity; C:mitochondrion
Locus_224_Transcript_1/4_Confidence_0.118_Length_519_k23	170.647	278.117	1.62978	0.704678	0.00251141	0.0114384	---NA---	0	-
Locus_226_Transcript_2/16_Confidence_1.000_Length_240_k23	25.9266	35.7908	1.38047	0.465158	0.403625	0.625184	---NA---	0	-
Locus_226_Transcript_3/16_Confidence_1.000_Length_252_k23	31.3374	36.8585	1.17618	0.234113	0.671796	0.830602	---NA---	0	-
Locus_226_Transcript_7/16_Confidence_0.414_Length_2677_k23	2303.68	3160.27	1.37184	0.456108	0.0620453	0.165746	protein	0	-
Locus_226_Transcript_8/16_Confidence_0.414_Length_2699_k23	2348.74	3212.24	1.36764	0.451692	0.0658859	0.173959	protein	0	-
Locus_226_Transcript_9/16_Confidence_0.329_Length_2782_k23	2509.99	3330.03	1.32671	0.407856	0.103261	0.247001	protein	0	-
Locus_226_Transcript_11/16_Confidence_0.257_Length_1486_k23	1223.83	1554.03	1.26981	0.344611	0.11472	0.267113	protein	0	-
Locus_227_Transcript_1/16_Confidence_1.000_Length_199_k23	16.9569	22.015	1.29829	0.376616	0.542363	0.742187	---NA---	0	-
Locus_227_Transcript_2/16_Confidence_1.000_Length_125_k23	11.562	9.67781	0.837036	-0.256639	1	1	---NA---	0	-
Locus_227_Transcript_3/16_Confidence_1.000_Length_133_k23	12.5286	20.8158	1.66147	0.732457	0.281211	0.500425	---NA---	0	-
Locus_227_Transcript_6/16_Confidence_1.000_Length_183_k23	22.5205	35.5514	1.57862	0.658664	0.210743	0.413565	---NA---	0	-
Locus_227_Transcript_9/16_Confidence_0.573_Length_7136_k23	6579.28	3106.36	0.472143	-1.08271	0.000351899	0.00203979	actin filament-coating protein tropomyosin	1	F:zinc ion binding
Locus_227_Transcript_12/16_Confidence_0.573_Length_7203_k23	6539.07	3085.19	0.471809	-1.08372	0.000340845	0.00198283	actin filament-coating protein tropomyosin	1	F:zinc ion binding
Locus_227_Transcript_13/16_Confidence_0.573_Length_6993_k23	6813.22	3181.45	0.466953	-1.09865	0.000317778	0.0018634	actin filament-coating protein tropomyosin	1	F:zinc ion binding
Locus_227_Transcript_14/16_Confidence_0.573_Length_7226_k23	6736.03	3151.17	0.467809	-1.09601	0.000313836	0.00184276	actin filament-coating protein tropomyosin	1	F:zinc ion binding
Locus_228_Transcript_1/10_Confidence_0.305_Length_6664_k23	4280.68	5872.51	1.37186	0.456136	0.108451	0.25606	preprotein translocase subunit	8	P:protein import; P:auxin biosynthetic process; P:protein secretion; F:P-P-bond-hydrolysis-driven protein transmembrane transporter activity; P:protein targeting; F:ATP binding; P:intracellular protein transmembrane transport; C:membrane	-	K03070	17038	9851	9306	15450	6605	5524	65002	16020
Locus_228_Transcript_3/10_Confidence_0.159_Length_373_k23	52.4566	75.3539	1.4365	0.522557	0.18886	0.383051	---NA---	0	-
Locus_228_Transcript_9/10_Confidence_0.195_Length_2402_k23	1036.52	782.087	0.754531	-0.406348	0.0609666	0.163472	---NA---	0	-
Locus_229_Transcript_1/2_Confidence_1.000_Length_1186_k23	259.512	192.318	0.741074	-0.432311	0.082028	0.206853	---NA---	0	-
Locus_230_Transcript_6/6_Confidence_0.391_Length_514_k23	181.943	163.852	0.900566	-0.151096	0.587929	0.773469	---NA---	0	-
Locus_231_Transcript_1/1_Confidence_1.000_Length_1075_k23	585.145	692.122	1.18282	0.242231	0.261253	0.477227	---NA---	0	-
Locus_232_Transcript_2/10_Confidence_0.586_Length_1549_k23	1714.81	1257.61	0.73338	-0.447368	0.0447886	0.127746	protein	5	F:binding; P:metabolic process; F:small protein activating enzyme activity; F:catalytic activity; P:protein modification process		K10684
Locus_232_Transcript_7/10_Confidence_0.586_Length_1369_k23	1661.05	1208.15	0.72734	-0.459298	0.0377854	0.111356	sumo-activating enzyme 1a	6	F:binding; P:metabolic process; F:catalytic activity; F:SUMO activating enzyme activity; P:protein sumoylation; C:cellular_component		K10684
Locus_232_Transcript_8/10_Confidence_0.586_Length_1636_k23	1608.91	1167.25	0.72549	-0.462973	0.0355126	0.105866	protein	5	F:binding; P:metabolic process; F:catalytic activity; F:small protein activating enzyme activity; P:protein modification process		K10684
Locus_232_Transcript_9/10_Confidence_0.310_Length_933_k23	463.597	361.514	0.779802	-0.35882	0.0868368	0.216394	protein	5	F:binding; P:metabolic process; F:small protein activating enzyme activity; F:catalytic activity; P:protein modification process
Locus_232_Transcript_10/10_Confidence_0.586_Length_1478_k23	1733.06	1252.24	0.722562	-0.468808	0.0355743	0.106011	sumo-activating enzyme 1a	6	F:binding; P:metabolic process; F:catalytic activity; F:SUMO activating enzyme activity; P:protein sumoylation; C:cellular_component		K10684
Locus_233_Transcript_1/8_Confidence_0.610_Length_2565_k23	1783.61	929.535	0.521153	-0.940221	3.43e-05	0.000253384	hypothetical protein CHLNCDRAFT_140860 [Chlorella variabilis]	0	-
Locus_233_Transcript_2/8_Confidence_0.537_Length_1064_k23	655.395	395.648	0.603679	-0.728146	0.00044908	0.00254314	hypothetical protein CHLNCDRAFT_140860 [Chlorella variabilis]	2	P:lipid metabolic process; F:triglyceride lipase activity
Locus_233_Transcript_3/8_Confidence_0.098_Length_826_k23	445.618	263.444	0.591189	-0.758309	0.000504935	0.00281963	hypothetical protein CHLNCDRAFT_140860 [Chlorella variabilis]	0	-
Locus_233_Transcript_5/8_Confidence_0.634_Length_2733_k23	1809.43	962.449	0.531908	-0.91075	6.59e-05	0.000458388	lipase domain partial	0	-
Locus_233_Transcript_6/8_Confidence_0.634_Length_2778_k23	1822.29	968.596	0.531526	-0.911787	6.84e-05	0.000473706	hypothetical protein CHLNCDRAFT_140860 [Chlorella variabilis]	0	-
Locus_234_Transcript_2/2_Confidence_0.667_Length_390_k23	964.93	343.663	0.356154	-1.48943	2.24e-12	4.8e-11	---NA---	0	-
Locus_236_Transcript_1/2_Confidence_1.000_Length_1618_k23	864.231	741.596	0.858099	-0.220783	0.294427	0.515703	skiv2l2 protein	4	F:protein binding; F:hydrolase activity, acting on acid anhydrides, in phosphorus-containing anhydrides; P:cellular metabolic process; C:nucleus	EC:3.6.1.0	K12598	5515	16818	44237	5634
Locus_236_Transcript_2/2_Confidence_1.000_Length_1560_k23	541.273	516.991	0.955138	-0.0662187	0.733778	0.866945	superkiller viralicidic activity 2-like expressed	4	C:mitochondrion; F:protein binding; F:hydrolase activity, acting on acid anhydrides, in phosphorus-containing anhydrides; P:cellular metabolic process	EC:3.6.1.0	K12598	5739	5515	16818	44237
Locus_237_Transcript_5/10_Confidence_0.306_Length_1298_k23	2553.84	2181.36	0.854151	-0.227437	0.342507	0.566085	pdr-like abc transporter	6	F:ATPase activity; F:ATP binding; F:nucleotide binding; C:membrane; F:nucleoside-triphosphatase activity; P:auxin biosynthetic process
Locus_237_Transcript_9/10_Confidence_0.667_Length_1983_k23	3459.63	2938.81	0.849459	-0.235383	0.357153	0.580556	pdr-like abc transporter	6	F:ATPase activity; F:ATP binding; F:nucleotide binding; C:membrane; F:nucleoside-triphosphatase activity; P:auxin biosynthetic process
Locus_239_Transcript_3/6_Confidence_0.600_Length_1466_k23	616.546	876.677	1.42192	0.507836	0.00966564	0.0362838	dre2_dicdi ame: full=anamorsin homolog ame: full=fe-s cluster assembly protein dre2 homolog	2	C:cytoplasm; P:apoptosis	-		5737	6915
Locus_239_Transcript_4/6_Confidence_0.350_Length_1445_k23	628.374	876.679	1.39515	0.480425	0.0156926	0.0545928	dre2_dicdi ame: full=anamorsin homolog ame: full=fe-s cluster assembly protein dre2 homolog	2	P:apoptosis; C:cytoplasm
Locus_243_Transcript_2/5_Confidence_0.429_Length_2960_k23	1077.98	983.243	0.912118	-0.132707	0.557322	0.752123	lysyl-trna synthetase	5	C:mitochondrion; F:metal ion binding; F:nucleotide binding; F:aminoacyl-tRNA ligase activity; P:tRNA aminoacylation for protein translation	-	K04567	5739	46872	166	4812	6418
Locus_243_Transcript_3/5_Confidence_0.429_Length_3011_k23	1086.52	991.176	0.912248	-0.132502	0.564247	0.757397	lysyl-trna synthetase	5	C:mitochondrion; F:metal ion binding; F:nucleotide binding; F:aminoacyl-tRNA ligase activity; P:tRNA aminoacylation for protein translation	-	K04567	5739	46872	166	4812	6418
Locus_247_Transcript_2/2_Confidence_1.000_Length_625_k23	147.579	114.087	0.773058	-0.371352	0.252045	0.466418	---NA---	0	-
Locus_249_Transcript_3/10_Confidence_0.389_Length_1290_k23	3259.86	2428.92	0.745099	-0.424496	0.0980299	0.237585	hypothetical protein CHLNCDRAFT_142246 [Chlorella variabilis]	0	-
Locus_249_Transcript_5/10_Confidence_0.389_Length_1340_k23	3358.13	2459.58	0.732427	-0.449243	0.0825744	0.207901	hypothetical protein CHLNCDRAFT_142246 [Chlorella variabilis]	0	-
Locus_250_Transcript_3/9_Confidence_0.680_Length_3472_k23	1788.57	1493.72	0.835149	-0.259895	0.278768	0.497441	rpc3 dna-directed rna polymerase iii 62 kda polypeptide (rna pol	3	F:DNA-directed RNA polymerase activity; P:transcription; F:DNA binding		K03023
Locus_250_Transcript_4/9_Confidence_0.680_Length_3548_k23	1787.98	1496.25	0.836837	-0.256982	0.284762	0.504635	protein	4	F:DNA-directed RNA polymerase activity; P:transcription; F:DNA binding; C:nucleus		K03023
Locus_250_Transcript_5/9_Confidence_0.680_Length_3449_k23	1785.43	1488.58	0.833736	-0.262337	0.272924	0.490434	protein	4	F:DNA-directed RNA polymerase activity; P:transcription; F:DNA binding; C:nucleus		K03023
Locus_250_Transcript_6/9_Confidence_0.680_Length_3506_k23	1792.42	1498.45	0.835994	-0.258435	0.282089	0.501516	polymerase iii (dna directed) polypeptide c	10	F:DNA-directed RNA polymerase activity; P:transcription; F:DNA binding; C:nucleus; F:transferase activity; F:molecular_function; C:cellular_component; P:innate immune response; P:biological_process; P:response to virus		K03023
Locus_250_Transcript_7/9_Confidence_0.680_Length_3562_k23	1808.55	1505.47	0.83242	-0.264616	0.273105	0.490662	rpc3 dna-directed rna polymerase iii 62 kda polypeptide (rna pol	4	F:DNA-directed RNA polymerase activity; P:transcription; F:DNA binding; C:nucleus		K03023
Locus_250_Transcript_8/9_Confidence_0.680_Length_3597_k23	1815.05	1525.72	0.840597	-0.250514	0.292048	0.512913	protein	4	F:DNA-directed RNA polymerase activity; P:transcription; F:DNA binding; C:nucleus		K03023
Locus_251_Transcript_3/10_Confidence_0.639_Length_2665_k23	2538.86	2153.31	0.84814	-0.237625	0.349166	0.572643	magnesium transporter mrs2-7	1	F:magnesium ion transmembrane transporter activity	-		15095
Locus_251_Transcript_4/10_Confidence_0.111_Length_741_k23	421.696	327.485	0.776591	-0.364773	0.107126	0.253586	rna splicing protein	4	C:membrane; P:transmembrane transport; P:metal ion transport; F:metal ion transmembrane transporter activity
Locus_251_Transcript_5/10_Confidence_0.639_Length_2676_k23	2542.01	2165.63	0.851935	-0.231185	0.365219	0.58851	magnesium transporter mrs2-7	1	F:magnesium ion transmembrane transporter activity	-		15095
Locus_251_Transcript_7/10_Confidence_0.639_Length_2642_k23	2556.12	2159.87	0.844982	-0.243008	0.338407	0.561993	magnesium transporter mrs2-7	4	C:membrane; P:transmembrane transport; P:metal ion transport; F:metal ion transmembrane transporter activity
Locus_251_Transcript_8/10_Confidence_0.639_Length_2701_k23	2588.35	2173.93	0.83989	-0.251728	0.320596	0.543572	magnesium transporter mrs2-7	4	C:membrane; P:transmembrane transport; P:metal ion transport; F:metal ion transmembrane transporter activity
Locus_251_Transcript_9/10_Confidence_0.667_Length_2740_k23	2670.69	2199.65	0.823627	-0.279937	0.275291	0.493309	magnesium transporter mrs2-7	4	C:membrane; P:transmembrane transport; P:metal ion transport; F:metal ion transmembrane transporter activity
Locus_251_Transcript_10/10_Confidence_0.639_Length_2516_k23	2581.53	2171.64	0.841225	-0.249437	0.325507	0.548565	magnesium transporter mrs2-7	4	C:membrane; P:transmembrane transport; P:metal ion transport; F:metal ion transmembrane transporter activity
Locus_252_Transcript_1/5_Confidence_0.739_Length_1531_k23	490.901	3832.55	7.80718	2.9648	1.07e-35	1.1e-33	chromate ion transporter family	2	F:chromate transmembrane transporter activity; P:chromate transport
Locus_253_Transcript_2/5_Confidence_0.667_Length_1071_k23	1601.31	1942.1	1.21282	0.278364	0.2205	0.426219	---NA---	0	-
Locus_254_Transcript_3/9_Confidence_0.170_Length_407_k23	582.446	670.262	1.15077	0.2026	0.312723	0.535003	abc transporter cholesterol phospholipid flippase	2	F:nucleoside-triphosphatase activity; F:nucleotide binding	EC:3.6.1.15		17111	166
Locus_254_Transcript_6/9_Confidence_0.766_Length_3263_k23	3081.64	2953.78	0.958509	-0.0611364	0.82529	0.925308	abc transporter	3	F:nucleoside-triphosphatase activity; P:metabolic process; F:nucleotide binding	EC:3.6.1.15		17111	8152	166
Locus_254_Transcript_7/9_Confidence_0.766_Length_3283_k23	3075.05	2944.53	0.957556	-0.062571	0.817406	0.920154	abc transporter	4	F:nucleoside-triphosphatase activity; P:metabolic process; C:membrane; F:nucleotide binding	EC:3.6.1.15		17111	8152	16020	166
Locus_256_Transcript_4/11_Confidence_0.436_Length_1986_k23	2799.08	1176.03	0.420148	-1.25103	4.24e-07	4.48e-06	acyl- binding protein 4	8	P:response to jasmonic acid stimulus; F:protein binding; P:lipid transport; F:acyl-CoA binding; P:response to ethylene stimulus; C:nucleus; C:cytosol; P:response to light stimulus	-		9753	5515	6869	62	9723	5634	5829	9416
Locus_256_Transcript_6/11_Confidence_0.436_Length_2081_k23	2897.9	1214.13	0.418969	-1.25508	4.6e-07	4.83e-06	acyl- binding protein 4	8	P:response to jasmonic acid stimulus; F:protein binding; P:lipid transport; F:acyl-CoA binding; P:response to ethylene stimulus; C:nucleus; C:cytosol; P:response to light stimulus	-		9753	5515	6869	62	9723	5634	5829	9416
Locus_256_Transcript_7/11_Confidence_0.077_Length_303_k23	135.01	63.9312	0.473529	-1.07847	0.00147606	0.0072282	---NA---	0	-
Locus_256_Transcript_8/11_Confidence_0.359_Length_1923_k23	2907.36	1369.31	0.470981	-1.08626	1.26e-05	0.000102225	acyl- binding protein 4	7	P:response to jasmonic acid stimulus; F:protein binding; P:lipid transport; F:acyl-CoA binding; P:response to ethylene stimulus; C:nucleus; C:cytosol	-		9753	5515	6869	62	9723	5634	5829
Locus_256_Transcript_10/11_Confidence_0.218_Length_1766_k23	1193	1001.08	0.839131	-0.253032	0.242597	0.454452	acyl- binding protein acyl- -binding domain 4	3	F:binding; F:acyl-CoA binding; F:protein binding
Locus_256_Transcript_11/11_Confidence_0.436_Length_1778_k23	2966.66	1239.96	0.417966	-1.25854	4.57e-07	4.8e-06	acyl- binding protein 4	8	P:response to jasmonic acid stimulus; F:protein binding; P:lipid transport; F:acyl-CoA binding; P:response to ethylene stimulus; C:nucleus; C:cytosol; P:response to light stimulus	-		9753	5515	6869	62	9723	5634	5829	9416
Locus_259_Transcript_3/4_Confidence_0.700_Length_621_k23	1783.22	1677.92	0.940947	-0.0878154	0.716403	0.856923	hypothetical protein CHLNCDRAFT_145435 [Chlorella variabilis]	0	-
Locus_260_Transcript_1/4_Confidence_0.722_Length_3083_k23	3379.23	2563.72	0.758671	-0.398453	0.126428	0.287058	hypothetical protein CHLNCDRAFT_144567 [Chlorella variabilis]	0	-
Locus_260_Transcript_2/4_Confidence_0.722_Length_1700_k23	2090.09	1612.01	0.771265	-0.374702	0.111677	0.261795	---NA---	0	-
Locus_260_Transcript_3/4_Confidence_0.722_Length_3122_k23	3427.87	2595.98	0.757317	-0.40103	0.12595	0.286202	hypothetical protein CHLNCDRAFT_144567 [Chlorella variabilis]	0	-
Locus_260_Transcript_4/4_Confidence_0.722_Length_2870_k23	3402.22	2572.7	0.756183	-0.403192	0.123296	0.281858	hypothetical protein CHLNCDRAFT_144567 [Chlorella variabilis]	0	-
Locus_262_Transcript_2/10_Confidence_0.191_Length_358_k23	553.469	594.209	1.07361	0.102469	0.642555	0.810976	membrane aaa-metalloprotease	8	P:auxin biosynthetic process; F:metalloendopeptidase activity; P:protein catabolic process; F:ATP binding; F:microtubule-severing ATPase activity; P:proteolysis; C:membrane; P:cell division	EC:3.4.24.0; EC:3.6.4.3	K03798	9851	4222	30163	5524	8568	6508	16020	51301
Locus_262_Transcript_4/10_Confidence_0.213_Length_960_k23	1320.9	1431.33	1.0836	0.115838	0.600367	0.78181	cell division protein	9	P:auxin biosynthetic process; F:metalloendopeptidase activity; P:protein catabolic process; F:ATP binding; F:microtubule-severing ATPase activity; P:proteolysis; C:membrane; C:plastid; P:cell division	EC:3.4.24.0; EC:3.6.4.3	K03798	9851	4222	30163	5524	8568	6508	16020	9536	51301
Locus_262_Transcript_6/10_Confidence_0.426_Length_2178_k23	2216.17	2434.58	1.09855	0.135603	0.583423	0.770192	filamentation temperature-sensitive h 2b	9	P:auxin biosynthetic process; F:metalloendopeptidase activity; P:protein catabolic process; F:ATP binding; C:integral to membrane; F:nucleoside-triphosphatase activity; P:proteolysis; F:zinc ion binding; C:plastid	EC:3.4.24.0; EC:3.6.1.15	K03798	9851	4222	30163	5524	16021	17111	6508	8270	9536
Locus_262_Transcript_9/10_Confidence_0.340_Length_2177_k23	2432.18	3584.81	1.47391	0.559646	0.0265254	0.0838671	protein	9	P:auxin biosynthetic process; F:metalloendopeptidase activity; P:protein catabolic process; F:ATP binding; C:integral to membrane; P:proteolysis; F:ATP-dependent peptidase activity; F:zinc ion binding; C:mitochondrion	EC:3.4.24.0	K08956	9851	4222	30163	5524	16021	6508	4176	8270	5739
Locus_263_Transcript_2/4_Confidence_0.636_Length_4347_k23	1512.4	1469.96	0.97194	-0.0410615	0.893002	0.960121	set domain protein 123	0	-
Locus_264_Transcript_2/6_Confidence_0.263_Length_1516_k23	1039.25	534.325	0.514142	-0.959761	6.29e-06	5.42e-05	amino acid transporter	2	C:integral to membrane; C:membrane
Locus_266_Transcript_1/9_Confidence_0.387_Length_689_k23	381.736	487.749	1.27771	0.353565	0.0965242	0.23486	---NA---	0	-
Locus_266_Transcript_4/9_Confidence_0.307_Length_515_k23	334.424	429.419	1.28406	0.360708	0.091271	0.225073	---NA---	0	-
Locus_266_Transcript_5/9_Confidence_0.360_Length_568_k23	236.275	254.967	1.07911	0.109845	0.628235	0.800675	---NA---	0	-
Locus_266_Transcript_7/9_Confidence_0.120_Length_720_k23	129.704	142.706	1.10024	0.137818	0.593981	0.777753	---NA---	0	-
Locus_266_Transcript_8/9_Confidence_0.467_Length_1021_k23	491.415	546.864	1.11284	0.154241	0.482196	0.695416	---NA---	0	-
Locus_267_Transcript_1/5_Confidence_0.706_Length_1101_k23	1236.34	1461.59	1.18219	0.24146	0.260958	0.476933	isoprenylcysteine carboxyl methyltransferase	1	F:catalytic activity	-		3824
Locus_267_Transcript_3/5_Confidence_0.765_Length_1132_k23	1265.87	1489.9	1.17698	0.235093	0.274775	0.492679	isoprenylcysteine carboxyl methyltransferase	1	F:catalytic activity	-		3824
Locus_267_Transcript_4/5_Confidence_0.765_Length_1508_k23	1433.72	1705.85	1.18981	0.250731	0.251778	0.466077	protein	1	F:methyltransferase activity	EC:2.1.1.0		8168
Locus_268_Transcript_3/10_Confidence_0.645_Length_6646_k23	2644.17	1753.09	0.663	-0.59292	0.0172609	0.059056	hypothetical protein CHLNCDRAFT_133304 [Chlorella variabilis]	4	F:ATP binding; F:protein kinase activity; P:protein amino acid phosphorylation; F:protein tyrosine kinase activity		K08884
Locus_269_Transcript_2/7_Confidence_0.488_Length_4176_k23	2948.09	3683.52	1.24946	0.321307	0.218599	0.423849	ring-2-like protein	1	F:catalytic activity	-		3824
Locus_269_Transcript_3/7_Confidence_0.488_Length_4108_k23	2836.54	3522.11	1.24169	0.312307	0.228346	0.436314	ring-2-like protein	1	F:catalytic activity	-		3824
Locus_269_Transcript_4/7_Confidence_0.488_Length_4172_k23	2877.06	3588.77	1.24737	0.318895	0.218894	0.424261	ring-2-like protein	2	P:DNA repair; F:methylated-DNA-[protein]-cysteine S-methyltransferase activity	EC:2.1.1.63		6281	3908
Locus_269_Transcript_6/7_Confidence_0.293_Length_2526_k23	1433.04	1275.55	0.890098	-0.167964	0.492804	0.703751	protein	7	F:actin binding; P:cellular component organization; P:actin cytoskeleton organization; P:vesicle docking; C:cytoplasm; P:exocytosis; C:actin cytoskeleton
Locus_270_Transcript_1/3_Confidence_0.333_Length_2058_k23	760.607	613.9	0.807118	-0.309148	0.142626	0.313903	hypothetical protein CHLNCDRAFT_53844 [Chlorella variabilis]	0	-
Locus_270_Transcript_3/3_Confidence_0.333_Length_1897_k23	768.176	602.37	0.784156	-0.350787	0.0949826	0.231959	hypothetical protein CHLNCDRAFT_53844 [Chlorella variabilis]	0	-
Locus_271_Transcript_2/5_Confidence_0.583_Length_1248_k23	521.907	473.249	0.906769	-0.141192	0.493201	0.703971	prolyl 4-hydroxylase alpha subunit-like protein	5	P:oxidation reduction; F:oxidoreductase activity, acting on paired donors, with incorporation or reduction of molecular oxygen; F:oxidoreductase activity; F:iron ion binding; F:L-ascorbic acid binding		K00472
Locus_271_Transcript_3/5_Confidence_0.500_Length_1108_k23	461.866	412.105	0.892261	-0.164463	0.44618	0.664172	prolyl 4-hydroxylase alpha subunit-like protein	5	P:oxidation reduction; F:oxidoreductase activity, acting on paired donors, with incorporation or reduction of molecular oxygen; F:oxidoreductase activity; F:iron ion binding; F:L-ascorbic acid binding
Locus_272_Transcript_7/15_Confidence_0.098_Length_435_k23	338.168	226.98	0.671206	-0.575173	0.0101377	0.0378075	hypothetical protein CHLNCDRAFT_37051 [Chlorella variabilis]	0	-
Locus_272_Transcript_10/15_Confidence_0.283_Length_888_k23	1015.51	662.085	0.651973	-0.617115	0.00329398	0.0144869	phosphoenolpyruvate carboxylase	2	P:tricarboxylic acid cycle; F:phosphoenolpyruvate carboxylase activity	EC:4.1.1.31	K01595	6099	8964
Locus_272_Transcript_12/15_Confidence_0.293_Length_2161_k23	1428.45	983.987	0.688851	-0.537736	0.0164747	0.0568304	phosphoenolpyruvate carboxylase	2	P:tricarboxylic acid cycle; F:phosphoenolpyruvate carboxylase activity	EC:4.1.1.31	K01595	6099	8964
Locus_273_Transcript_5/8_Confidence_0.543_Length_1467_k23	4717.22	2006.81	0.425423	-1.23303	9.19e-06	7.65e-05	sec7 big-like arf-guanine nucleotide exchange factor	4	F:binding; P:regulation of ARF protein signal transduction; F:ARF guanyl-nucleotide exchange factor activity; C:intracellular
Locus_274_Transcript_1/4_Confidence_0.824_Length_1644_k23	2299.22	1627.77	0.707968	-0.498244	0.0324788	0.0986684	methyltransferase type 11	3	F:methyltransferase activity; P:metabolic process; F:transferase activity
Locus_274_Transcript_2/4_Confidence_0.824_Length_1768_k23	2296.9	1636.71	0.712573	-0.488891	0.0358208	0.106577	methyltransferase type 11	3	F:methyltransferase activity; P:metabolic process; F:transferase activity
Locus_275_Transcript_1/11_Confidence_1.000_Length_108_k23	14.3884	17.8522	1.24073	0.311195	0.705424	0.851075	---NA---	0	-
Locus_275_Transcript_2/11_Confidence_0.583_Length_5592_k23	4788.08	6357.7	1.32782	0.409059	0.166287	0.35035	dna-cytosine methyltransferase	8	P:DNA methylation; F:DNA binding; F:methyltransferase activity; F:transferase activity; F:endonuclease activity; P:mismatch repair; P:DNA restriction-modification system; F:DNA (cytosine-5-)-methyltransferase activity		K00558
Locus_275_Transcript_3/11_Confidence_0.733_Length_5078_k23	4407.27	5869.2	1.33171	0.413278	0.157543	0.336923	bromodomain-containing protein	1	F:binding	-		5488
Locus_275_Transcript_5/11_Confidence_0.733_Length_5183_k23	4353.51	5797.41	1.33166	0.413231	0.15593	0.334422	expressed protein [Chlorella variabilis]	2	P:DNA methylation; F:DNA binding
Locus_275_Transcript_6/11_Confidence_0.733_Length_5124_k23	4406.57	5871.09	1.33235	0.413973	0.156287	0.334947	bromodomain-containing protein	1	F:binding	-		5488
Locus_275_Transcript_8/11_Confidence_0.733_Length_5067_k23	4352.08	5760.8	1.32369	0.404561	0.165433	0.349031	bromodomain-containing protein	1	F:binding	-		5488
Locus_276_Transcript_3/5_Confidence_0.750_Length_6011_k23	3714.84	5823.37	1.5676	0.648556	0.020894	0.0689536	wd-40 repeat-containing protein	3	P:defense response; P:apoptosis; F:ATP binding
Locus_277_Transcript_4/5_Confidence_0.417_Length_2852_k23	931.503	1421.65	1.52619	0.609934	0.00392973	0.0168364	vacuolar protein sorting protein 36	0	-		K12190
Locus_278_Transcript_2/6_Confidence_0.316_Length_1159_k23	560.088	337.403	0.60241	-0.731183	0.000531395	0.00294701	protein	2	P:nucleoside metabolic process; F:catalytic activity	-	K01244	9116	3824
Locus_278_Transcript_3/6_Confidence_0.632_Length_2057_k23	1566.23	1328.81	0.848412	-0.237163	0.276605	0.494816	protein	2	P:nucleoside metabolic process; F:catalytic activity	-	K12622	9116	3824
Locus_279_Transcript_4/5_Confidence_0.778_Length_3547_k23	3934.14	1686.85	0.428774	-1.22171	4.98e-06	4.38e-05	dna-directed rna polymerase ii	6	C:cytoplasm; C:nucleolus; F:binding; C:DNA-directed RNA polymerase II, core complex; C:DNA-directed RNA polymerase IV complex; C:DNA-directed RNA polymerase V complex	-	K03011	5737	5730	5488	5665	418	80137
Locus_281_Transcript_6/9_Confidence_0.077_Length_1472_k23	432.358	380.975	0.881156	-0.18253	0.349315	0.572832	transcription factor s-ii domain-containing protein	4	P:transcription, DNA-dependent; F:transcription regulator activity; F:nucleic acid binding; P:regulation of transcription	-	K03145	6351	30528	3676	45449
Locus_283_Transcript_5/5_Confidence_0.889_Length_1622_k23	1283.1	3277.9	2.55467	1.35314	5.84e-09	8.27e-08	---NA---	0	-
Locus_284_Transcript_4/10_Confidence_0.103_Length_286_k23	47.2146	36.1834	0.766359	-0.383907	0.540375	0.740757	---NA---	0	-
Locus_284_Transcript_6/10_Confidence_0.655_Length_3004_k23	2894.47	1508.66	0.521222	-0.94003	0.000152898	0.000973714	af195795_1urate oxidase ii	6	P:oxidation reduction; F:oxidoreductase activity; F:urate oxidase activity; P:purine base metabolic process; C:peroxisome; P:nodulation		K00365
Locus_285_Transcript_1/6_Confidence_0.769_Length_2015_k23	2100.68	1453.84	0.692083	-0.530982	0.0196526	0.0655996	protein	0	-		K11684
Locus_285_Transcript_4/6_Confidence_0.615_Length_1392_k23	884.344	736.803	0.833164	-0.263328	0.194077	0.390301	---NA---	0	-
Locus_287_Transcript_3/5_Confidence_0.286_Length_431_k23	151.024	159.363	1.05521	0.077536	0.736477	0.868296	---NA---	0	-
Locus_287_Transcript_4/5_Confidence_0.643_Length_1658_k23	861.942	843.765	0.978912	-0.0307494	0.939781	0.982145	er -like protein 1	2	C:cytoplasmic membrane-bounded vesicle; F:protein binding	-	K09517	16023	5515
Locus_287_Transcript_5/5_Confidence_0.643_Length_1360_k23	868.391	826.657	0.951941	-0.0710563	0.76656	0.886768	er -like protein 1	4	P:protein folding; C:endoplasmic reticulum lumen; C:cytoplasmic membrane-bounded vesicle; F:protein binding	-	K09517	6457	5788	16023	5515
Locus_288_Transcript_1/8_Confidence_0.560_Length_3608_k23	1967.19	1396.89	0.710096	-0.493914	0.0365769	0.108495	rumi_drome ame: full=o-glucosyltransferase rumi flags: precursor	6	P:Notch signaling pathway; C:endoplasmic reticulum lumen; F:glycogenin glucosyltransferase activity; F:glucosyltransferase activity; P:negative regulation of Notch signaling pathway; P:protein amino acid glycosylation in endoplasmic reticulum		K13667
Locus_288_Transcript_2/8_Confidence_0.600_Length_3010_k23	1697.29	1195.64	0.704439	-0.505453	0.027921	0.0874435	cap10 family protein cpij013394	6	P:Notch signaling pathway; C:endoplasmic reticulum lumen; F:glycogenin glucosyltransferase activity; F:glucosyltransferase activity; P:negative regulation of Notch signaling pathway; P:protein amino acid glycosylation in endoplasmic reticulum		K13667
Locus_288_Transcript_6/8_Confidence_0.520_Length_3267_k23	1440.01	1096.39	0.761377	-0.393317	0.0773527	0.197455	hypothetical protein CHLNCDRAFT_138604 [Chlorella variabilis]	0	-
Locus_288_Transcript_7/8_Confidence_0.600_Length_4223_k23	2131.89	1507.86	0.707291	-0.499624	0.037947	0.111715	cap10 family protein cpij013394	6	P:Notch signaling pathway; C:endoplasmic reticulum lumen; F:glycogenin glucosyltransferase activity; F:glucosyltransferase activity; P:negative regulation of Notch signaling pathway; P:protein amino acid glycosylation in endoplasmic reticulum		K13667
Locus_288_Transcript_8/8_Confidence_0.600_Length_3699_k23	2051.05	1448.51	0.70623	-0.50179	0.0344925	0.103445	cap10 family protein cpij013394	6	P:Notch signaling pathway; C:endoplasmic reticulum lumen; F:glycogenin glucosyltransferase activity; F:glucosyltransferase activity; P:negative regulation of Notch signaling pathway; P:protein amino acid glycosylation in endoplasmic reticulum		K13667
Locus_289_Transcript_2/10_Confidence_0.458_Length_2413_k23	3734.63	4211.56	1.12771	0.173391	0.507204	0.714766	hypothetical protein CHLNCDRAFT_134759 [Chlorella variabilis]	0	-
Locus_289_Transcript_5/10_Confidence_0.085_Length_1200_k23	1183.1	1274.65	1.07738	0.107531	0.625752	0.798897	hypothetical protein CHLNCDRAFT_134759 [Chlorella variabilis]	0	-
Locus_290_Transcript_3/7_Confidence_0.700_Length_1401_k23	1564.18	805.951	0.515255	-0.956643	1.03e-05	8.53e-05	expressed protein [Chlorella variabilis]	0	-
Locus_290_Transcript_4/7_Confidence_0.700_Length_1628_k23	1764.88	917.818	0.520045	-0.943292	2.05e-05	0.000159374	expressed protein [Chlorella variabilis]	0	-
Locus_290_Transcript_5/7_Confidence_0.700_Length_1701_k23	1824.18	952.237	0.522007	-0.937858	2.43e-05	0.000185316	expressed protein [Chlorella variabilis]	0	-
Locus_290_Transcript_6/7_Confidence_0.700_Length_1658_k23	1875.66	964.27	0.514097	-0.959887	1.65e-05	0.000130764	expressed protein [Chlorella variabilis]	0	-
Locus_290_Transcript_7/7_Confidence_0.700_Length_1500_k23	1897.53	962.832	0.507412	-0.97877	1.27e-05	0.000102514	expressed protein [Chlorella variabilis]	0	-
Locus_291_Transcript_4/6_Confidence_0.556_Length_447_k23	962.449	523.889	0.544329	-0.877449	2.23e-05	0.000171512	expressed protein [Chlorella variabilis]	0	-
Locus_292_Transcript_3/7_Confidence_0.750_Length_2257_k23	2444.79	3684.01	1.50689	0.591571	0.0182436	0.0617938	protein	3	C:intrinsic to endoplasmic reticulum membrane; F:transferase activity, transferring hexosyl groups; C:mitochondrion
Locus_292_Transcript_4/7_Confidence_0.750_Length_2985_k23	3004.75	4405.37	1.46613	0.552017	0.0340933	0.102516	protein	2	C:intrinsic to endoplasmic reticulum membrane; F:transferase activity, transferring hexosyl groups	EC:2.4.1.0	K02369	31227	16758
Locus_293_Transcript_1/8_Confidence_0.730_Length_1604_k23	3876.7	2913.3	0.751489	-0.412177	0.122639	0.280664	expressed protein [Chlorella variabilis]	0	-
Locus_293_Transcript_2/8_Confidence_0.730_Length_1864_k23	4223.85	3172.09	0.750994	-0.413126	0.127783	0.28924	expressed protein [Chlorella variabilis]	0	-
Locus_293_Transcript_3/8_Confidence_0.270_Length_891_k23	1611.12	1197.3	0.74315	-0.428274	0.055683	0.152033	expressed protein [Chlorella variabilis]	0	-
Locus_293_Transcript_4/8_Confidence_0.730_Length_1854_k23	4231.28	3174.15	0.750164	-0.414722	0.128539	0.290452	expressed protein [Chlorella variabilis]	0	-
Locus_293_Transcript_7/8_Confidence_0.730_Length_2251_k23	4428.9	3322.79	0.750252	-0.414552	0.133058	0.298018	expressed protein [Chlorella variabilis]	0	-
Locus_293_Transcript_8/8_Confidence_0.730_Length_1638_k23	4384.77	3263.22	0.744217	-0.426205	0.120203	0.276577	expressed protein [Chlorella variabilis]	0	-
Locus_295_Transcript_1/4_Confidence_0.556_Length_1247_k23	1346.61	431.137	0.320165	-1.64311	6.72e-14	1.67e-12	hypothetical protein CHLNCDRAFT_55227 [Chlorella variabilis]	0	-
Locus_295_Transcript_3/4_Confidence_0.222_Length_338_k23	158.432	75.9191	0.479191	-1.06133	0.00128843	0.00641774	---NA---	0	-
Locus_296_Transcript_2/10_Confidence_0.176_Length_824_k23	2571.36	1391.82	0.541276	-0.885564	0.0001979	0.00122781	---NA---	0	-
Locus_296_Transcript_6/10_Confidence_0.059_Length_152_k23	78.9628	50.8973	0.644573	-0.633583	0.0900209	0.222575	---NA---	0	-
Locus_299_Transcript_2/9_Confidence_0.784_Length_4669_k23	5765.37	5884.72	1.0207	0.0295601	0.924949	0.975279	acetyl- carboxylase	5	C:acetyl-CoA carboxylase complex; P:fatty acid biosynthetic process; C:cytoplasmic membrane-bounded vesicle; F:nucleotidyltransferase activity; F:acetyl-CoA carboxylase activity	EC:2.7.7.0; EC:6.4.1.2	K00967	9317	6633	16023	16779	3989
Locus_299_Transcript_3/9_Confidence_0.351_Length_1657_k23	2362.18	2663.87	1.12772	0.173408	0.477079	0.691207	acetyl- carboxylase	4	F:ligase activity; C:acetyl-CoA carboxylase complex; P:fatty acid biosynthetic process; F:acetyl-CoA carboxylase activity
Locus_299_Transcript_5/9_Confidence_0.405_Length_2542_k23	2256.56	2034.17	0.90145	-0.149681	0.523461	0.728349	phospholipid cytidylyltransferase	3	P:phosphatidylethanolamine biosynthetic process; C:mitochondrion; F:ethanolamine-phosphate cytidylyltransferase activity	EC:2.7.7.14	K00967	6646	5739	4306
Locus_300_Transcript_3/13_Confidence_1.000_Length_123_k23	9.11459	11.138	1.222	0.289242	0.686902	0.839594	---NA---	0	-
Locus_300_Transcript_4/13_Confidence_1.000_Length_243_k23	25.7817	24.7176	0.958726	-0.0608094	0.926935	0.976462	---NA---	0	-
Locus_300_Transcript_8/13_Confidence_0.643_Length_5185_k23	7245.32	4761.55	0.65719	-0.605617	0.0500939	0.139728	hypothetical protein CHLNCDRAFT_59740 [Chlorella variabilis]	3	P:metabolic process; F:catalytic activity; C:mitochondrion	-	K09458	8152	3824	5739
Locus_300_Transcript_10/13_Confidence_0.614_Length_5859_k23	7383.44	4962.14	0.672063	-0.573331	0.0646597	0.171266	3-oxoacyl carrier protein synthase	2	F:acyltransferase activity; P:biosynthetic process	-	K09458	8415	9058
Locus_300_Transcript_11/13_Confidence_0.614_Length_5993_k23	7190.82	4912.15	0.683114	-0.549801	0.074956	0.192706	hypothetical protein CHLNCDRAFT_59740 [Chlorella variabilis]	3	P:metabolic process; F:catalytic activity; C:mitochondrion	-	K09458	8152	3824	5739
Locus_301_Transcript_1/3_Confidence_0.875_Length_1068_k23	1665.36	920.805	0.552915	-0.85487	9.63e-05	0.000644508	hypothetical protein CHLNCDRAFT_142893 [Chlorella variabilis]	0	-
Locus_301_Transcript_2/3_Confidence_0.875_Length_1070_k23	1614.9	899.815	0.557194	-0.843749	0.000107608	0.000711744	hypothetical protein CHLNCDRAFT_142893 [Chlorella variabilis]	0	-
Locus_302_Transcript_1/13_Confidence_1.000_Length_144_k23	9.83114	18.4842	1.88017	0.910862	0.205282	0.406188	---NA---	0	-
Locus_302_Transcript_2/13_Confidence_1.000_Length_128_k23	12.6814	10.506	0.828458	-0.271499	0.706111	0.851485	---NA---	0	-
Locus_302_Transcript_4/13_Confidence_0.230_Length_2657_k23	1724.95	2517.48	1.45945	0.545426	0.0203257	0.067456	hup2_chlke ame: full=h(+) hexose cotransporter 2 ame: full=galactose h(+) symporter	2	P:transport; F:transporter activity	-		6810	5215
Locus_302_Transcript_5/13_Confidence_0.672_Length_4651_k23	3678.5	5404.01	1.46908	0.554914	0.0444406	0.126914	hup2_chlke ame: full=h(+) hexose cotransporter 2 ame: full=galactose h(+) symporter	2	P:transport; F:transporter activity	-		6810	5215
Locus_302_Transcript_6/13_Confidence_0.672_Length_4644_k23	3633.14	5348.95	1.47227	0.558038	0.0426751	0.12289	hup2_chlke ame: full=h(+) hexose cotransporter 2 ame: full=galactose h(+) symporter	2	P:transport; F:transporter activity	-		6810	5215
Locus_302_Transcript_8/13_Confidence_0.672_Length_4693_k23	3701.04	5427.01	1.46635	0.552226	0.0455285	0.129426	hup2_chlke ame: full=h(+) hexose cotransporter 2 ame: full=galactose h(+) symporter	2	P:transport; F:transporter activity	-		6810	5215
Locus_302_Transcript_9/13_Confidence_0.131_Length_856_k23	307.436	437.894	1.42434	0.510298	0.0124462	0.0449236	hypothetical protein CHLNCDRAFT_138200 [Chlorella variabilis]	0	-
Locus_302_Transcript_10/13_Confidence_0.672_Length_4857_k23	3639.11	5292.32	1.45429	0.540314	0.0496588	0.138809	hup2_chlke ame: full=h(+) hexose cotransporter 2 ame: full=galactose h(+) symporter	2	P:transport; F:transporter activity	-		6810	5215
Locus_302_Transcript_12/13_Confidence_0.672_Length_4744_k23	3701.19	5407.43	1.461	0.546953	0.047283	0.133487	hup2_chlke ame: full=h(+) hexose cotransporter 2 ame: full=galactose h(+) symporter	2	P:transport; F:transporter activity	-		6810	5215
Locus_302_Transcript_13/13_Confidence_0.672_Length_4493_k23	3686.06	5409.07	1.46744	0.553302	0.0452198	0.128775	hup2_chlke ame: full=h(+) hexose cotransporter 2 ame: full=galactose h(+) symporter	2	P:transport; F:transporter activity	-		6810	5215
Locus_303_Transcript_1/3_Confidence_0.812_Length_1387_k23	607.142	714.725	1.1772	0.235355	0.257529	0.472869	aci-reductone dioxygenase	2	P:methionine biosynthetic process; F:dioxygenase activity	-	K08967	9086	51213
Locus_304_Transcript_3/7_Confidence_0.217_Length_484_k23	159.825	120.408	0.753375	-0.40856	0.154892	0.332878	---NA---	0	-
Locus_304_Transcript_4/7_Confidence_0.478_Length_3557_k23	2237.02	1555.52	0.695353	-0.524183	0.0278586	0.0873013	tpr protein	1	F:binding
Locus_304_Transcript_5/7_Confidence_0.478_Length_3553_k23	2216.78	1545.49	0.697179	-0.520399	0.0290029	0.0901386	tpr protein	1	F:binding
Locus_305_Transcript_1/5_Confidence_0.692_Length_2602_k23	2553.2	1064.01	0.416734	-1.2628	1.95e-07	2.2e-06	membrane-anchored protein	0	-
Locus_306_Transcript_2/4_Confidence_0.700_Length_3079_k23	816.736	861.412	1.0547	0.0768329	0.70027	0.847915	dof-like transcription factor	3	F:DNA binding; P:regulation of transcription; F:zinc ion binding	-		3677	45449	8270
Locus_306_Transcript_3/4_Confidence_0.700_Length_3145_k23	826.849	863.111	1.04386	0.0619226	0.752834	0.87824	dof-like transcription factor	3	F:DNA binding; P:regulation of transcription; F:zinc ion binding	-		3677	45449	8270
Locus_307_Transcript_2/9_Confidence_0.129_Length_685_k23	369.062	287.924	0.78015	-0.358176	0.105237	0.250436	hypothetical protein CHLNCDRAFT_145232 [Chlorella variabilis]	0	-
Locus_307_Transcript_3/9_Confidence_0.742_Length_3622_k23	2172.67	2391.87	1.10089	0.138665	0.546671	0.745239	hypothetical protein CHLNCDRAFT_145232 [Chlorella variabilis]	0	-
Locus_307_Transcript_4/9_Confidence_0.097_Length_711_k23	265.366	215.273	0.811231	-0.301816	0.191052	0.386189	hypothetical protein CHLNCDRAFT_145232 [Chlorella variabilis]	0	-
Locus_307_Transcript_5/9_Confidence_0.742_Length_3535_k23	2233.02	2425.65	1.08627	0.119376	0.602184	0.783131	hypothetical protein CHLNCDRAFT_145232 [Chlorella variabilis]	0	-
Locus_307_Transcript_7/9_Confidence_0.742_Length_3782_k23	2215.15	2415.27	1.09034	0.12478	0.584025	0.770589	hypothetical protein CHLNCDRAFT_145232 [Chlorella variabilis]	0	-
Locus_307_Transcript_8/9_Confidence_0.742_Length_3630_k23	2302.75	2447.3	1.06277	0.0878327	0.697752	0.846243	hypothetical protein CHLNCDRAFT_145232 [Chlorella variabilis]	0	-
Locus_307_Transcript_9/9_Confidence_0.742_Length_3382_k23	2230.74	2409.15	1.07998	0.111002	0.629098	0.801336	hypothetical protein CHLNCDRAFT_145232 [Chlorella variabilis]	0	-
Locus_308_Transcript_1/4_Confidence_0.125_Length_467_k23	113.81	201.281	1.76858	0.82259	0.00121346	0.00609044	nucleosome remodeling p48 subunit	0	-		K10752
Locus_308_Transcript_3/4_Confidence_0.906_Length_1798_k23	1319.06	2329.12	1.76574	0.820271	0.000220978	0.00135317	nurf complex component	0	-		K10752
Locus_309_Transcript_1/10_Confidence_0.395_Length_1759_k23	1225.03	1332.33	1.08759	0.121129	0.577748	0.766459	subfamily member isoform cra_a	4	F:binding; F:heat shock protein binding; C:cytoskeleton; C:nucleus		K09527
Locus_309_Transcript_2/10_Confidence_0.209_Length_1951_k23	619.833	540.972	0.872771	-0.196325	0.272468	0.489863	udp-n-acetylglucosamine: polypeptide-n-acetylglucosaminyl	6	F:binding; F:heat shock protein binding; F:transferase activity; C:cellular_component; C:cytoskeleton; C:nucleus		K09527
Locus_309_Transcript_3/10_Confidence_0.140_Length_2113_k23	352.318	482.004	1.3681	0.45217	0.029633	0.0916829	---NA---	0	-
Locus_309_Transcript_4/10_Confidence_0.442_Length_3334_k23	1706.14	1755.59	1.02898	0.0412185	0.887729	0.957421	udp-n-acetylglucosamine: polypeptide-n-acetylglucosaminyl	4	F:binding; F:heat shock protein binding; F:transferase activity; C:cellular_component		K09527
Locus_309_Transcript_7/10_Confidence_0.442_Length_2926_k23	1627.87	1715.7	1.05395	0.0758131	0.775957	0.892415	tetratricopeptide repeat protein 2	1	F:binding	-	K09527	5488
Locus_309_Transcript_8/10_Confidence_0.442_Length_2828_k23	1507.6	1443.73	0.957636	-0.0624507	0.737611	0.869175	subfamily member 7	1	F:protein binding	-	K09527	5515
Locus_309_Transcript_10/10_Confidence_0.442_Length_3079_k23	1715.56	1748.88	1.01942	0.0277482	0.94092	0.98279	tetratricopeptide repeat protein 2	1	F:binding	-	K09527	5488
Locus_310_Transcript_1/4_Confidence_0.368_Length_798_k23	471.02	272.362	0.578239	-0.790262	0.000172427	0.00108561	o-linked n-acetylglucosamine transferase	2	F:binding; F:transferase activity	-		5488	16740
Locus_310_Transcript_2/4_Confidence_0.316_Length_835_k23	439.071	255.556	0.582038	-0.780815	0.00023015	0.00140371	o-linked n-acetylglucosamine transferase	1	F:transferase activity	-		16740
Locus_311_Transcript_1/7_Confidence_0.649_Length_5617_k23	2585.26	1526.29	0.590383	-0.760277	0.0022126	0.0102525	dual specificity protein	1	F:phosphoprotein phosphatase activity	EC:3.1.3.16	K04459	4721
Locus_311_Transcript_2/7_Confidence_0.676_Length_5555_k23	2654.26	1573.01	0.592636	-0.754783	0.00240067	0.0110067	dual specificity protein	1	F:phosphoprotein phosphatase activity	EC:3.1.3.16	K04459	4721
Locus_311_Transcript_3/7_Confidence_0.676_Length_5598_k23	2763.92	1594.65	0.576953	-0.793473	0.0015025	0.00733542	protein-tyrosine-phosphatase ibr5	7	F:calmodulin binding; P:intracellular protein kinase cascade; P:negative regulation of MAP kinase activity; P:response to auxin stimulus; P:response to abscisic acid stimulus; F:MAP kinase phosphatase activity; C:nucleus	-	K04459	5516	7243	43407	9733	9737	33549	5634
Locus_311_Transcript_4/7_Confidence_0.595_Length_5443_k23	2468.59	1461.18	0.591909	-0.756552	0.00215732	0.0100441	dual specificity protein	1	F:phosphoprotein phosphatase activity	EC:3.1.3.16	K04459	4721
Locus_311_Transcript_5/7_Confidence_0.676_Length_6019_k23	2822.2	1655.12	0.586462	-0.769891	0.00228255	0.0105335	dual specificity protein	1	F:phosphoprotein phosphatase activity	EC:3.1.3.16	K04459	4721
Locus_313_Transcript_1/4_Confidence_0.812_Length_4085_k23	3144.3	1271.34	0.404332	-1.30639	2.83e-07	3.09e-06	origin recognition complex subunit 2	1	F:identical protein binding	-	K02604	42802
Locus_313_Transcript_2/4_Confidence_0.812_Length_4429_k23	3121.31	1329.72	0.426013	-1.23103	1.27e-06	1.24e-05	origin recognition complex subunit 2-like	4	F:binding; C:origin recognition complex; P:DNA-dependent DNA replication; C:nuclear part	-	K02604	5488	808	6261	44428
Locus_313_Transcript_4/4_Confidence_0.812_Length_4293_k23	3177.79	1312.58	0.41305	-1.27561	5.54e-07	5.73e-06	origin recognition complex subunit 2-like	4	F:binding; C:origin recognition complex; P:DNA-dependent DNA replication; C:nuclear part	-	K02604	5488	808	6261	44428
Locus_315_Transcript_1/4_Confidence_0.880_Length_2095_k23	3643.23	3519.94	0.966161	-0.0496646	0.86827	0.948043	enoyl- hydratase 3-hydroxyacyl- dehydrogenase	8	F:3-hydroxyacyl-CoA dehydrogenase activity; F:3-hydroxyacyl-CoA dehydratase activity; C:peroxisome; C:cell wall; P:fatty acid beta-oxidation; F:dodecenoyl-CoA delta-isomerase activity; F:enoyl-CoA hydratase activity; F:3-hydroxybutyryl-CoA epimerase activity	EC:1.1.1.35; EC:5.3.3.8; EC:4.2.1.17; EC:5.1.2.3	K10527	3857	18812	5777	5618	6635	4165	4300	8692
Locus_315_Transcript_2/4_Confidence_0.880_Length_2077_k23	3653.93	3545.84	0.970418	-0.0433211	0.889707	0.958622	enoyl- hydratase 3-hydroxyacyl- dehydrogenase	9	F:3-hydroxyacyl-CoA dehydrogenase activity; F:binding; F:3-hydroxyacyl-CoA dehydratase activity; C:peroxisome; C:cell wall; P:fatty acid beta-oxidation; F:dodecenoyl-CoA delta-isomerase activity; F:enoyl-CoA hydratase activity; F:3-hydroxybutyryl-CoA epimerase activity	EC:1.1.1.35; EC:5.3.3.8; EC:4.2.1.17; EC:5.1.2.3	K10527	3857	5488	18812	5777	5618	6635	4165	4300	8692
Locus_316_Transcript_3/9_Confidence_0.121_Length_598_k23	427.244	483.736	1.13222	0.17916	0.377528	0.600757	hypothetical protein CHLNCDRAFT_135164 [Chlorella variabilis]	0	-
Locus_316_Transcript_7/9_Confidence_0.485_Length_4394_k23	2251.37	2326.15	1.03322	0.0471409	0.840912	0.934361	component of the exocyst complex	0	-
Locus_316_Transcript_9/9_Confidence_0.515_Length_6690_k23	3520.67	3114.2	0.884547	-0.176989	0.518023	0.72409	eukaryotic initiation factor	1	F:nucleic acid binding	-	K03253	3676
Locus_317_Transcript_2/9_Confidence_0.655_Length_3255_k23	2128.37	3173.39	1.491	0.576277	0.0182721	0.0618723	exocyst subunit exo70-a2	2	C:exocyst; P:exocytosis		K07195
Locus_317_Transcript_3/9_Confidence_0.724_Length_3428_k23	2164.43	3205.06	1.48079	0.566364	0.0211398	0.0696308	exocyst subunit exo70-a2	2	C:exocyst; P:exocytosis		K07195
Locus_318_Transcript_1/1_Confidence_1.000_Length_2147_k23	532.286	419.883	0.78883	-0.342214	0.118719	0.274067	rna processing factor 1-like	0	-		K14846
Locus_320_Transcript_2/6_Confidence_0.792_Length_1460_k23	2908.73	2809.69	0.96595	-0.0499789	0.827211	0.926304	type ii secretory pathway family	11	P:protein import; P:auxin biosynthetic process; P:cell redox homeostasis; F:electron carrier activity; P:protein targeting; F:ATP binding; P:intracellular protein transmembrane transport; F:protein binding; C:chloroplast thylakoid membrane; C:chloroplast stroma; F:protein disulfide oxidoreductase activity	-	K03070	17038	9851	45454	9055	6605	5524	65002	5515	9535	9570	15035
Locus_320_Transcript_4/6_Confidence_0.792_Length_4198_k23	3628.21	3234.22	0.89141	-0.165839	0.533468	0.735567	type ii secretory pathway family	13	P:response to absence of light; P:protein import; P:auxin biosynthetic process; P:trichome morphogenesis; P:regulation of photosynthesis; C:chloroplast envelope; P:chloroplast organization; P:protein targeting; F:ATP binding; P:intracellular protein transmembrane transport; F:protein binding; C:chloroplast thylakoid membrane; C:chloroplast stroma	-	K03070	9646	17038	9851	10090	10109	9941	9658	6605	5524	65002	5515	9535	9570
Locus_322_Transcript_1/9_Confidence_1.000_Length_129_k23	15.9585	16.0211	1.00392	0.0056479	1	1	---NA---	0	-
Locus_322_Transcript_2/9_Confidence_1.000_Length_159_k23	19.9362	22.2544	1.11628	0.158705	0.839511	0.933531	---NA---	0	-
Locus_322_Transcript_3/9_Confidence_0.558_Length_3417_k23	4470.11	3591.81	0.803517	-0.315599	0.252596	0.467076	hypothetical protein CHLNCDRAFT_139316 [Chlorella variabilis]	2	P:lipid metabolic process; F:phosphoric diester hydrolase activity
Locus_322_Transcript_4/9_Confidence_0.558_Length_3353_k23	4422.05	3550.78	0.802973	-0.316576	0.249664	0.463317	hypothetical protein CHLNCDRAFT_139316 [Chlorella variabilis]	2	P:lipid metabolic process; F:phosphoric diester hydrolase activity
Locus_322_Transcript_5/9_Confidence_0.558_Length_3550_k23	4484.03	3601.79	0.803249	-0.316081	0.251712	0.46597	hypothetical protein CHLNCDRAFT_139316 [Chlorella variabilis]	2	P:lipid metabolic process; F:phosphoric diester hydrolase activity
Locus_322_Transcript_7/9_Confidence_0.442_Length_2595_k23	3576.22	2899.66	0.810817	-0.302553	0.24927	0.462931	hypothetical protein CHLNCDRAFT_139316 [Chlorella variabilis]	2	P:lipid metabolic process; F:phosphoric diester hydrolase activity
Locus_322_Transcript_8/9_Confidence_0.558_Length_4343_k23	4865.63	3911.77	0.803959	-0.314806	0.2656	0.482099	hypothetical protein CHLNCDRAFT_139316 [Chlorella variabilis]	2	P:lipid metabolic process; F:phosphoric diester hydrolase activity
Locus_324_Transcript_6/24_Confidence_1.000_Length_2125_k23	522.778	409.394	0.783113	-0.352707	0.10796	0.255112	---NA---	0	-
Locus_324_Transcript_10/24_Confidence_1.000_Length_236_k23	26.0794	36.9684	1.41753	0.503381	0.352207	0.575827	---NA---	0	-
Locus_324_Transcript_13/24_Confidence_1.000_Length_194_k23	19.0827	26.1346	1.36955	0.453697	0.484847	0.697742	---NA---	0	-
Locus_324_Transcript_14/24_Confidence_1.000_Length_287_k23	59.7193	68.357	1.14464	0.194892	0.679482	0.835209	---NA---	0	-
Locus_324_Transcript_16/24_Confidence_0.327_Length_4719_k23	3291.7	4298.23	1.30578	0.384911	0.154031	0.331608	hypothetical protein CHLNCDRAFT_143978 [Chlorella variabilis]	4	F:ubiquitin thiolesterase activity; P:ubiquitin-dependent protein catabolic process; F:zinc ion binding; C:intracellular
Locus_324_Transcript_18/24_Confidence_0.209_Length_4626_k23	3187.55	2931.14	0.919557	-0.120989	0.630111	0.802231	hypothetical protein CHLNCDRAFT_143978 [Chlorella variabilis]	4	F:ubiquitin thiolesterase activity; P:ubiquitin-dependent protein catabolic process; F:zinc ion binding; C:intracellular
Locus_324_Transcript_19/24_Confidence_0.340_Length_4488_k23	3188.98	4040.28	1.26695	0.34136	0.204456	0.404959	protein	4	F:zinc ion binding; F:ubiquitin thiolesterase activity; P:ubiquitin-dependent protein catabolic process; C:intracellular
Locus_324_Transcript_21/24_Confidence_0.340_Length_4963_k23	3474.27	3868.38	1.11344	0.155018	0.584426	0.770779	hypothetical protein CHLNCDRAFT_143978 [Chlorella variabilis]	4	F:zinc ion binding; F:ubiquitin thiolesterase activity; P:ubiquitin-dependent protein catabolic process; C:intracellular
Locus_324_Transcript_22/24_Confidence_0.314_Length_6561_k23	4183.71	5154.79	1.23211	0.301131	0.281524	0.500795	hypothetical protein CHLNCDRAFT_143978 [Chlorella variabilis]	4	F:zinc ion binding; F:ubiquitin thiolesterase activity; P:ubiquitin-dependent protein catabolic process; C:intracellular
Locus_325_Transcript_1/5_Confidence_0.406_Length_867_k23	1422.42	1489.12	1.04689	0.0661079	0.726903	0.862772	luminal binding protein	14	C:cell wall; P:auxin biosynthetic process; P:response to endoplasmic reticulum stress; P:protein folding; C:nucleolus; P:oxidation reduction; P:polar nucleus fusion; F:2-alkenal reductase activity; P:response to heat; F:ATP binding; C:endoplasmic reticulum lumen; C:vacuole; P:response to cadmium ion; C:plasma membrane	EC:1.3.1.74	K09490	5618	9851	34976	6457	5730	55114	10197	32440	9408	5524	5788	5773	46686	5886
Locus_325_Transcript_2/5_Confidence_0.656_Length_1773_k23	2662.32	2629.03	0.987499	-0.0181483	0.966327	0.993394	luminal binding protein	14	C:cell wall; P:auxin biosynthetic process; P:response to endoplasmic reticulum stress; P:protein folding; C:nucleolus; P:oxidation reduction; P:polar nucleus fusion; F:2-alkenal reductase activity; P:response to heat; F:ATP binding; C:endoplasmic reticulum lumen; C:vacuole; P:response to cadmium ion; C:plasma membrane	EC:1.3.1.74	K09490	5618	9851	34976	6457	5730	55114	10197	32440	9408	5524	5788	5773	46686	5886
Locus_326_Transcript_4/6_Confidence_0.750_Length_2828_k23	1191.17	4062.79	3.41077	1.7701	2.11e-13	5e-12	4-hydroxyphenylpyruvate dioxygenase	2	P:metabolic process; F:oxidoreductase activity, acting on single donors with incorporation of molecular oxygen, incorporation of two atoms of oxygen	EC:1.13.11.0	K00457	8152	16702
Locus_326_Transcript_5/6_Confidence_0.350_Length_1378_k23	602.406	2141.4	3.55475	1.82975	4.16e-18	1.45e-16	---NA---	0	-
Locus_327_Transcript_3/7_Confidence_0.480_Length_1643_k23	961.727	999.925	1.03972	0.0561936	0.771669	0.889836	histidine triad protein	2	F:binding; F:transferase activity, transferring phosphorus-containing groups	-		5488	16772
Locus_328_Transcript_8/27_Confidence_1.000_Length_153_k23	9.97604	15.3891	1.54261	0.625371	0.407119	0.628307	---NA---	0	-
Locus_328_Transcript_9/27_Confidence_1.000_Length_293_k23	28.7848	35.9871	1.25021	0.322171	0.541115	0.741358	---NA---	0	-
Locus_328_Transcript_18/27_Confidence_0.092_Length_5097_k23	5238.82	2441.64	0.466068	-1.10139	0.000130449	0.000844156	protein phosphatase 2c-like protein	1	F:catalytic activity	-		3824
Locus_328_Transcript_19/27_Confidence_0.292_Length_6467_k23	3601.45	4487.72	1.24609	0.317405	0.243848	0.455981	kynurenine 3-monooxygenase	4	P:oxidation reduction; F:oxidoreductase activity; P:metabolic process; F:monooxygenase activity
Locus_328_Transcript_24/27_Confidence_0.292_Length_6191_k23	3522.98	4421.21	1.25496	0.327647	0.229161	0.437295	kynurenine 3-monooxygenase	4	P:oxidation reduction; F:oxidoreductase activity; P:metabolic process; F:monooxygenase activity		K00486
Locus_328_Transcript_25/27_Confidence_0.092_Length_4846_k23	5263.25	2412.52	0.458371	-1.12541	9.25e-05	0.000621781	protein phosphatase 2c-like protein	1	F:catalytic activity	-		3824
Locus_329_Transcript_1/10_Confidence_0.698_Length_1988_k23	4076.45	4069.54	0.998303	-0.00245069	0.98807	1	eukaryotic initiation factor	4	P:auxin biosynthetic process; F:ATP-dependent helicase activity; F:ATP binding; F:translation initiation factor activity	-	K13025	9851	8026	5524	3743
Locus_329_Transcript_4/10_Confidence_0.209_Length_936_k23	1391.66	1252.75	0.900182	-0.151711	0.462036	0.677969	eukaryotic initiation factor	4	P:auxin biosynthetic process; F:ATP-dependent helicase activity; F:ATP binding; F:translation initiation factor activity	-	K13025	9851	8026	5524	3743
Locus_329_Transcript_6/10_Confidence_0.372_Length_610_k23	1272.65	1386.73	1.08965	0.12386	0.539925	0.740494	eukaryotic initiation factor 4a-iii- partial	3	F:nucleic acid binding; F:ATP binding; F:helicase activity	-	K13025	3676	5524	4386
Locus_329_Transcript_8/10_Confidence_0.744_Length_2125_k23	4171.61	4283.85	1.02691	0.0383039	0.896683	0.962076	protein	4	P:auxin biosynthetic process; F:ATP-dependent helicase activity; F:ATP binding; F:translation initiation factor activity	-	K13025	9851	8026	5524	3743
Locus_329_Transcript_9/10_Confidence_0.674_Length_2211_k23	4084.27	4050.51	0.991732	-0.0119772	0.959178	0.990201	eukaryotic initiation factor	4	P:auxin biosynthetic process; F:ATP-dependent helicase activity; F:ATP binding; F:translation initiation factor activity	-	K13025	9851	8026	5524	3743
Locus_329_Transcript_10/10_Confidence_0.744_Length_1729_k23	4293.32	4326.34	1.00769	0.0110509	0.975601	0.997807	eukaryotic initiation factor	4	P:auxin biosynthetic process; F:ATP-dependent helicase activity; F:ATP binding; F:translation initiation factor activity	-	K13025	9851	8026	5524	3743
Locus_330_Transcript_2/4_Confidence_0.727_Length_3667_k23	2307.35	2347.58	1.01743	0.0249314	0.927013	0.976485	transducin wd40 domain-containing protein	2	F:nucleotide binding; C:cellular_component
Locus_330_Transcript_4/4_Confidence_0.727_Length_3452_k23	2297.24	2328.92	1.01379	0.0197572	0.949155	0.986234	transducin wd40 domain-containing protein	2	F:nucleotide binding; C:cellular_component
Locus_332_Transcript_2/7_Confidence_0.684_Length_2561_k23	609.438	480.78	0.78889	-0.342104	0.116746	0.270471	protein	4	F:ATP binding; F:protein kinase activity; P:protein amino acid phosphorylation; F:protein serine/threonine kinase activity		K00871
Locus_332_Transcript_4/7_Confidence_0.684_Length_2596_k23	602.618	484.485	0.803967	-0.314792	0.157954	0.337548	hypothetical protein CHLNCDRAFT_139603 [Chlorella variabilis]	3	F:ATP binding; F:protein kinase activity; P:protein amino acid phosphorylation
Locus_332_Transcript_6/7_Confidence_0.684_Length_2865_k23	649.205	520.472	0.801707	-0.318854	0.142003	0.312943	hypothetical protein CHLNCDRAFT_139603 [Chlorella variabilis]	3	F:ATP binding; F:protein kinase activity; P:protein amino acid phosphorylation
Locus_333_Transcript_3/7_Confidence_0.879_Length_9838_k23	5829.25	7380.66	1.26614	0.34044	0.26284	0.47903	uncharacterized protein	0	-
Locus_333_Transcript_4/7_Confidence_0.121_Length_556_k23	507.928	609.492	1.19996	0.262985	0.182511	0.374214	hypothetical protein CHLNCDRAFT_145196 [Chlorella variabilis]	0	-
Locus_333_Transcript_5/7_Confidence_0.879_Length_9984_k23	5827.54	7389.4	1.26801	0.342572	0.259386	0.474921	type iii-like fold	0	-
Locus_333_Transcript_6/7_Confidence_0.793_Length_9796_k23	5884.03	7459.53	1.26776	0.342281	0.260968	0.476938	uncharacterized protein	0	-
Locus_334_Transcript_6/10_Confidence_0.281_Length_1217_k23	1789.48	791.473	0.442292	-1.17693	2.08e-07	2.32e-06	pirin domain-containing protein	2	C:mitochondrion; C:plastid	-	K06911	5739	9536
Locus_334_Transcript_8/10_Confidence_0.625_Length_3270_k23	4063.76	2179.38	0.536297	-0.898896	0.000856523	0.00448445	u4 u6 small nuclear ribonucleoprotein prp3	2	F:nucleic acid binding; C:ribonucleoprotein complex		K12843
Locus_334_Transcript_9/10_Confidence_0.625_Length_3744_k23	4473.62	2485.7	0.555636	-0.847788	0.00217133	0.0100936	u4 u6 small nuclear ribonucleoprotein prp3	2	C:mitochondrion; C:plastid	-	K06911	5739	9536
Locus_335_Transcript_1/7_Confidence_0.091_Length_716_k23	178.795	156.833	0.877168	-0.189075	0.461119	0.677233	ubiquitin carboxyl-terminal hydrolase 12	2	F:ubiquitin-specific protease activity; C:cellular_component		K11838
Locus_336_Transcript_1/2_Confidence_0.955_Length_2365_k23	2311.07	1508.23	0.65261	-0.615707	0.00921367	0.0348626	hypothetical protein CHLNCDRAFT_51859 [Chlorella variabilis]	0	-
Locus_337_Transcript_2/10_Confidence_0.118_Length_909_k23	791.667	690.903	0.872719	-0.196412	0.337392	0.560932	hypothetical protein CHLNCDRAFT_142973 [Chlorella variabilis]	5	P:protein secretion; F:P-P-bond-hydrolysis-driven protein transmembrane transporter activity; C:plastid; P:abscisic acid biosynthetic process; C:membrane	-	K03118	9306	15450	9536	9688	16020
Locus_337_Transcript_3/10_Confidence_0.338_Length_6480_k23	3775.83	2561.22	0.67832	-0.559961	0.0365357	0.108426	hypothetical protein CHLNCDRAFT_137835 [Chlorella variabilis]	4	F:metal ion binding; F:5'-nucleotidase activity; C:cytoplasm; F:hydrolase activity		K03787
Locus_337_Transcript_4/10_Confidence_0.338_Length_6529_k23	3801.62	2573.14	0.676855	-0.563081	0.0356058	0.106081	af190653_1cathepsin l-like cysteine proteinase cal1	1	F:hydrolase activity	-	K03787	16787
Locus_337_Transcript_5/10_Confidence_0.426_Length_5032_k23	4815.22	4126.73	0.857019	-0.222601	0.443533	0.66187	protein	0	-
Locus_338_Transcript_2/6_Confidence_0.793_Length_944_k23	3183.37	1259.84	0.395758	-1.33731	1.16e-07	1.36e-06	minor chlorophyll a-b binding protein of photosystem ii	3	C:membrane; P:photosynthesis, light harvesting; C:chloroplast	-	K08916	16020	9765	9507
Locus_338_Transcript_5/6_Confidence_0.379_Length_717_k23	3175.08	1166.01	0.367238	-1.44521	8.84e-09	1.23e-07	minor chlorophyll a-b binding protein of photosystem ii	2	C:cell part; P:photosynthesis	-	K08916	44464	15979
Locus_339_Transcript_2/10_Confidence_0.485_Length_1034_k23	999.503	1179.37	1.17996	0.238736	0.241557	0.453109	expressed protein [Chlorella variabilis]	0	-
Locus_339_Transcript_4/10_Confidence_0.667_Length_1254_k23	1239.53	1395.15	1.12555	0.170627	0.418432	0.639137	expressed protein [Chlorella variabilis]	0	-
Locus_339_Transcript_5/10_Confidence_0.182_Length_488_k23	420.068	425.123	1.01203	0.0172566	0.886726	0.956971	expressed protein [Chlorella variabilis]	0	-
Locus_339_Transcript_6/10_Confidence_0.515_Length_1314_k23	1227.41	1389.31	1.1319	0.178745	0.391351	0.613633	expressed protein [Chlorella variabilis]	0	-
Locus_339_Transcript_7/10_Confidence_0.515_Length_1309_k23	1189.06	1362.23	1.14564	0.19615	0.342347	0.565974	expressed protein [Chlorella variabilis]	0	-
Locus_339_Transcript_9/10_Confidence_0.545_Length_1326_k23	1314.31	1472.01	1.11999	0.163486	0.432198	0.651767	expressed protein [Chlorella variabilis]	0	-
Locus_339_Transcript_10/10_Confidence_0.515_Length_1139_k23	1282.51	1451.61	1.13185	0.178682	0.393466	0.615448	expressed protein [Chlorella variabilis]	0	-
Locus_340_Transcript_2/16_Confidence_1.000_Length_313_k23	31.4823	34.3522	1.09116	0.125863	0.874317	0.951211	---NA---	0	-
Locus_340_Transcript_5/16_Confidence_1.000_Length_131_k23	14.6782	16.0858	1.0959	0.132113	0.75478	0.879563	---NA---	0	-
Locus_340_Transcript_8/16_Confidence_0.054_Length_1324_k23	469.653	455.481	0.969826	-0.044202	0.840131	0.933884	zn-dependent exopeptidase-like protein	1	C:cell part	-		44464
Locus_340_Transcript_9/16_Confidence_0.613_Length_9231_k23	9002.33	9400.79	1.04426	0.0624842	0.848445	0.937947	hypothetical protein CHLNCDRAFT_142511 [Chlorella variabilis]	4	P:proteolysis; F:peptidase activity; C:mitochondrion; C:membrane
Locus_340_Transcript_11/16_Confidence_0.634_Length_9130_k23	9027.99	9430.61	1.0446	0.0629466	0.847161	0.937482	hypothetical protein CHLNCDRAFT_142511 [Chlorella variabilis]	4	P:proteolysis; F:peptidase activity; C:mitochondrion; C:membrane
Locus_341_Transcript_2/5_Confidence_0.852_Length_2913_k23	2025.62	1875.82	0.926046	-0.110844	0.645152	0.813019	expressed protein [Chlorella variabilis]	0	-
Locus_341_Transcript_3/5_Confidence_0.852_Length_2913_k23	2052.71	1902.65	0.926899	-0.109516	0.64918	0.815315	expressed protein [Chlorella variabilis]	0	-
Locus_341_Transcript_4/5_Confidence_0.852_Length_3024_k23	2027.88	1868.37	0.921337	-0.118199	0.617976	0.793665	expressed protein [Chlorella variabilis]	0	-
Locus_341_Transcript_5/5_Confidence_0.852_Length_2541_k23	2020.69	1846.46	0.913779	-0.130082	0.586124	0.7721	expressed protein [Chlorella variabilis]	0	-
Locus_342_Transcript_2/20_Confidence_1.000_Length_124_k23	16.683	23.6715	1.4189	0.504771	0.320454	0.543428	---NA---	0	-
Locus_342_Transcript_4/20_Confidence_1.000_Length_270_k23	61.0155	73.5659	1.20569	0.269862	0.452963	0.669878	---NA---	0	-
Locus_342_Transcript_5/20_Confidence_1.000_Length_186_k23	36.772	46.4715	1.26377	0.337739	0.438555	0.657298	---NA---	0	-
Locus_342_Transcript_10/20_Confidence_1.000_Length_290_k23	42.0379	41.8063	0.994491	-0.00797006	1	1	---NA---	0	-
Locus_342_Transcript_12/20_Confidence_0.347_Length_3275_k23	1045.86	1216.32	1.16298	0.217832	0.297929	0.519549	protein	3	F:nucleic acid binding; C:intracellular; P:metabolic process		K13101
Locus_342_Transcript_13/20_Confidence_0.347_Length_3140_k23	974.42	1118.25	1.14761	0.198632	0.336499	0.559885	protein	3	F:nucleic acid binding; C:intracellular; P:metabolic process		K13101
Locus_342_Transcript_15/20_Confidence_0.097_Length_1090_k23	213.917	307.192	1.43603	0.522085	0.0235566	0.0761103	---NA---	0	-
Locus_342_Transcript_17/20_Confidence_0.319_Length_2445_k23	1592.24	1173.39	0.736939	-0.440382	0.0480664	0.135206	protein	3	F:nucleic acid binding; C:intracellular; P:metabolic process		K13101
Locus_342_Transcript_19/20_Confidence_0.306_Length_2462_k23	1560.89	1269.47	0.8133	-0.29814	0.182349	0.373978	protein	3	F:nucleic acid binding; C:intracellular; P:metabolic process		K13101
Locus_343_Transcript_2/2_Confidence_1.000_Length_2151_k23	2115.6	1688.26	0.798005	-0.32553	0.16094	0.342274	elongation factor tu	5	F:translation elongation factor activity; F:GTP binding; C:mitochondrion; P:translational elongation; F:GTPase activity	EC:3.6.5.1; EC:3.6.5.2; EC:3.6.5.3; EC:3.6.5.4	K02358	3746	5525	5739	6414	3924
Locus_344_Transcript_1/8_Confidence_0.750_Length_6166_k23	8242.48	6436.38	0.780879	-0.35683	0.264234	0.480638	ac025296_21 gtpase activating protein	1	C:plastid	-		9536
Locus_349_Transcript_1/10_Confidence_0.413_Length_946_k23	1072.7	684.234	0.63786	-0.648688	0.00143986	0.00707355	methyltransferase type 11	3	F:methyltransferase activity; F:transferase activity; P:metabolic process		K00599
Locus_349_Transcript_2/10_Confidence_0.087_Length_882_k23	886.218	549.062	0.619557	-0.690691	0.000871312	0.00455093	hypothetical protein CHLNCDRAFT_134674 [Chlorella variabilis]	0	-
Locus_349_Transcript_3/10_Confidence_0.087_Length_171_k23	44.0506	15.4323	0.350331	-1.51321	0.0091272	0.0345864	---NA---	0	-
Locus_349_Transcript_4/10_Confidence_0.109_Length_962_k23	1017.56	671.196	0.659611	-0.600313	0.00390697	0.016756	hypothetical protein CHLNCDRAFT_134674 [Chlorella variabilis]	0	-
Locus_349_Transcript_5/10_Confidence_0.196_Length_471_k23	270.945	213.051	0.786325	-0.346802	0.117709	0.272179	---NA---	0	-
Locus_349_Transcript_6/10_Confidence_0.478_Length_1804_k23	2253.73	1603.9	0.711667	-0.490726	0.0348545	0.104344	methyltransferase type 11	3	F:methyltransferase activity; F:transferase activity; P:metabolic process		K00599
Locus_349_Transcript_7/10_Confidence_0.109_Length_410_k23	177.546	96.4975	0.543506	-0.879633	0.00264448	0.0119674	---NA---	0	-
Locus_349_Transcript_10/10_Confidence_0.435_Length_1622_k23	2249.49	1583	0.703715	-0.506937	0.0289166	0.089919	methyltransferase type 11	3	F:methyltransferase activity; F:transferase activity; P:metabolic process		K00599
Locus_350_Transcript_2/6_Confidence_0.140_Length_1026_k23	817.691	825.939	1.01009	0.0144788	0.963098	0.99187	ribophorin ii	1	C:cell part	-	K12667	44464
Locus_350_Transcript_4/6_Confidence_0.744_Length_2589_k23	4468.49	3727	0.834062	-0.261774	0.355731	0.579294	dolichyl-diphosphooligosaccharide--protein glycosyltransferase subunit 2-like	1	C:cell part	-	K12667	44464
Locus_350_Transcript_5/6_Confidence_0.744_Length_2519_k23	4484.6	3732.03	0.832188	-0.265018	0.348382	0.571971	dolichyl-diphosphooligosaccharide--protein glycosyltransferase subunit 2-like	1	C:cell part	-	K12667	44464
Locus_351_Transcript_1/1_Confidence_1.000_Length_1878_k23	631.354	951.187	1.50658	0.591281	0.00356374	0.0155296	hypothetical protein CHLNCDRAFT_132977 [Chlorella variabilis]	0	-
Locus_352_Transcript_3/9_Confidence_0.390_Length_6843_k23	6582.4	6865.6	1.04302	0.0607716	0.844074	0.936077	endonuclease exonuclease phosphatase family expressed	4	F:nucleic acid binding; F:exonuclease activity; F:zinc ion binding; F:endonuclease activity		K12603
Locus_354_Transcript_1/5_Confidence_0.727_Length_6252_k23	2141.6	2317.69	1.08222	0.113996	0.639164	0.80856	carotenoid epsilon-ring hydroxylase	8	F:epsilon hydroxylase activity; P:carotenoid biosynthetic process; F:electron carrier activity; F:monooxygenase activity; F:heme binding; C:chloroplast; F:oxygen binding; P:electron transport chain	-	K09837	9974	16117	9055	4497	20037	9507	19825	22900
Locus_354_Transcript_2/5_Confidence_0.606_Length_2308_k23	978.138	1081.42	1.10559	0.144818	0.468834	0.683893	cytochrome p450 family expressed	5	F:heme binding; P:electron transport chain; F:monooxygenase activity; F:electron carrier activity; C:plastid	-	K09837	20037	22900	4497	9055	9536
Locus_354_Transcript_3/5_Confidence_0.727_Length_6743_k23	2244.56	2410.39	1.07388	0.102836	0.670113	0.829463	carotenoid epsilon-ring hydroxylase	8	F:epsilon hydroxylase activity; P:carotenoid biosynthetic process; F:electron carrier activity; F:monooxygenase activity; F:heme binding; C:chloroplast; F:oxygen binding; P:electron transport chain	-	K09837	9974	16117	9055	4497	20037	9507	19825	22900
Locus_354_Transcript_4/5_Confidence_0.727_Length_6534_k23	2217.32	2384.02	1.07518	0.104578	0.667841	0.827847	carotenoid epsilon-ring hydroxylase	8	F:epsilon hydroxylase activity; P:carotenoid biosynthetic process; F:electron carrier activity; F:monooxygenase activity; F:heme binding; C:chloroplast; F:oxygen binding; P:electron transport chain	-	K09837	9974	16117	9055	4497	20037	9507	19825	22900
Locus_355_Transcript_2/4_Confidence_0.625_Length_1329_k23	1440.54	4664.02	3.23769	1.69496	1.08e-11	2.15e-10	hypothetical protein CHLNCDRAFT_138797 [Chlorella variabilis]	0	-
Locus_355_Transcript_3/4_Confidence_0.906_Length_2100_k23	2227.47	6954.65	3.12222	1.64257	1.74e-09	2.64e-08	hypothetical protein CHLNCDRAFT_138797 [Chlorella variabilis]	0	-
Locus_356_Transcript_2/10_Confidence_0.639_Length_3936_k23	4371.64	3389.28	0.775287	-0.367197	0.18775	0.381454	hypothetical protein CHLNCDRAFT_138182 [Chlorella variabilis]	0	-
Locus_356_Transcript_3/10_Confidence_0.056_Length_1179_k23	387.026	366.964	0.948164	-0.076791	0.731296	0.865503	hypothetical protein CHLNCDRAFT_135773 [Chlorella variabilis]	0	-
Locus_356_Transcript_4/10_Confidence_0.639_Length_4026_k23	4350.52	3374.19	0.775583	-0.366646	0.188262	0.382223	hypothetical protein CHLNCDRAFT_138182 [Chlorella variabilis]	0	-
Locus_356_Transcript_6/10_Confidence_0.056_Length_768_k23	323.611	230.858	0.713383	-0.487251	0.0364117	0.108138	hypothetical protein CHLNCDRAFT_138182 [Chlorella variabilis]	0	-
Locus_356_Transcript_7/10_Confidence_0.639_Length_4151_k23	4374.15	3357.06	0.767476	-0.381806	0.169871	0.356177	hypothetical protein CHLNCDRAFT_138182 [Chlorella variabilis]	0	-
Locus_356_Transcript_8/10_Confidence_0.361_Length_1540_k23	1713.29	1385.36	0.808599	-0.306504	0.165858	0.349661	---NA---	0	-
Locus_356_Transcript_9/10_Confidence_0.528_Length_5169_k23	4200.26	3296.56	0.784846	-0.349518	0.212092	0.415592	atp-binding cassette subfamily member group wbc protein 24	5	F:ATPase activity; F:ATP binding; F:nucleotide binding; F:nucleoside-triphosphatase activity; P:auxin biosynthetic process
Locus_356_Transcript_10/10_Confidence_0.639_Length_3804_k23	4411.05	3388.54	0.768194	-0.380458	0.17275	0.360398	hypothetical protein CHLNCDRAFT_138182 [Chlorella variabilis]	0	-
Locus_357_Transcript_5/10_Confidence_0.386_Length_3788_k23	2488.45	3665.31	1.47293	0.558685	0.0284109	0.0886439	nudc domain-containing protein 2	0	-
Locus_357_Transcript_7/10_Confidence_0.386_Length_3557_k23	2501.89	3672.59	1.46793	0.553779	0.0301054	0.0928449	nudc domain-containing protein 2	2	C:protein complex; P:protein polymerization
Locus_358_Transcript_1/10_Confidence_0.679_Length_6001_k23	5919.22	4571.56	0.772325	-0.372719	0.206745	0.408226	secis-binding protein 2	2	F:zinc ion binding; C:intracellular
Locus_358_Transcript_6/10_Confidence_0.036_Length_218_k23	18.6639	37.4041	2.00409	1.00295	0.0731555	0.189127	---NA---	0	-
Locus_359_Transcript_1/3_Confidence_0.939_Length_1552_k23	688.439	616.671	0.895753	-0.158827	0.492671	0.7037	diphthine expressed	2	P:peptidyl-diphthamide biosynthetic process from peptidyl-histidine; F:diphthine synthase activity	EC:2.1.1.98	K00586	17183	4164
Locus_359_Transcript_2/3_Confidence_0.939_Length_1576_k23	724.405	652.745	0.901077	-0.150278	0.554066	0.750088	diphthine synthase isoform b	2	P:peptidyl-diphthamide biosynthetic process from peptidyl-histidine; F:diphthine synthase activity	EC:2.1.1.98	K00586	17183	4164
Locus_359_Transcript_3/3_Confidence_0.939_Length_1349_k23	670.5	602.852	0.899109	-0.153432	0.522366	0.727588	diphthine expressed	3	P:peptidyl-diphthamide biosynthetic process from peptidyl-histidine; F:diphthine synthase activity; F:heat shock protein binding	EC:2.1.1.98	K00586	17183	4164	31072
Locus_360_Transcript_3/9_Confidence_0.087_Length_494_k23	138.867	143.232	1.03143	0.0446523	0.89715	0.962351	hypothetical protein CHLNCDRAFT_24970 [Chlorella variabilis]	2	F:hydrolase activity; F:phosphoprotein phosphatase activity		K06269
Locus_360_Transcript_6/9_Confidence_0.565_Length_4352_k23	1576.44	1887.67	1.19743	0.259939	0.240931	0.45241	mitogen-activated protein kinase 5	4	P:auxin biosynthetic process; F:MAP kinase activity; P:protein amino acid phosphorylation; F:ATP binding	EC:2.7.11.24	K08293	9851	4707	6468	5524
Locus_361_Transcript_2/5_Confidence_0.333_Length_1112_k23	1005.52	1551.77	1.54325	0.625975	0.00339331	0.014874	rnp-1 like rna-binding protein	1	F:binding	-		5488
Locus_363_Transcript_4/7_Confidence_0.632_Length_3477_k23	1711.79	1240.3	0.724566	-0.464811	0.0379535	0.111728	rad51 homolog c ( cerevisiae)	5	P:female meiosis sister chromatid cohesion; P:male meiosis I; F:crossover junction endodeoxyribonuclease activity; P:spermatogenesis; P:cellular metabolic process	EC:3.1.22.4	K10870	7066	7141	8821	7283	44237
Locus_363_Transcript_5/7_Confidence_0.316_Length_793_k23	194.44	204.743	1.05299	0.0744938	0.789268	0.901198	rad51 homolog c ( cerevisiae)	6	P:female meiosis sister chromatid cohesion; P:male meiosis I; P:DNA metabolic process; F:crossover junction endodeoxyribonuclease activity; P:spermatogenesis; C:Holliday junction resolvase complex	EC:3.1.22.4	K10870	7066	7141	6259	8821	7283	48476
Locus_364_Transcript_1/5_Confidence_0.154_Length_561_k23	120.598	109.335	0.906609	-0.141447	0.656175	0.820212	---NA---	0	-
Locus_364_Transcript_3/5_Confidence_0.692_Length_2900_k23	1054.2	843.63	0.800256	-0.321467	0.133788	0.299183	protein	3	C:integral to membrane; F:aspartic-type endopeptidase activity; F:peptidase activity		K09595
Locus_364_Transcript_4/5_Confidence_0.692_Length_2979_k23	1041.92	849.669	0.815482	-0.294274	0.163365	0.345975	protein	3	C:integral to membrane; F:aspartic-type endopeptidase activity; F:peptidase activity		K09595
Locus_364_Transcript_5/5_Confidence_0.692_Length_2689_k23	1047.81	828.743	0.790931	-0.338376	0.112898	0.264066	protein	3	C:integral to membrane; F:aspartic-type endopeptidase activity; F:peptidase activity		K09595
Locus_367_Transcript_1/6_Confidence_0.762_Length_4031_k23	4020.03	5907.13	1.46942	0.555251	0.0474224	0.133776	protein	1	F:binding
Locus_367_Transcript_2/6_Confidence_0.762_Length_3945_k23	4062.95	6012.57	1.47985	0.565453	0.0444947	0.127051	cullin-associated and neddylation hemivenata	1	F:binding
Locus_367_Transcript_3/6_Confidence_0.762_Length_3922_k23	4120.57	6027.91	1.46288	0.548815	0.0516658	0.143117	hypothetical protein VOLCADRAFT_79240 [Volvox carteri f. nagariensis]	1	F:binding
Locus_368_Transcript_1/4_Confidence_0.833_Length_2419_k23	3380.99	3130.3	0.925855	-0.111142	0.679076	0.83509	hypothetical protein CHLNCDRAFT_134422 [Chlorella variabilis]	7	F:ATP binding; F:protein kinase activity; F:nucleotide binding; P:protein amino acid phosphorylation; P:auxin biosynthetic process; F:protein serine/threonine kinase activity; F:protein tyrosine kinase activity		K04423
Locus_368_Transcript_2/4_Confidence_0.833_Length_2398_k23	3402.92	3113.47	0.914942	-0.128247	0.628326	0.800737	hypothetical protein CHLNCDRAFT_134422 [Chlorella variabilis]	6	F:ATP binding; F:protein kinase activity; F:nucleotide binding; P:protein amino acid phosphorylation; P:auxin biosynthetic process; F:protein serine/threonine kinase activity		K04367
Locus_369_Transcript_1/10_Confidence_0.038_Length_151_k23	30.7896	44.1831	1.435	0.521052	0.269119	0.48596	---NA---	0	-
Locus_370_Transcript_1/10_Confidence_0.644_Length_1280_k23	1455.42	745.614	0.512302	-0.964934	8.51e-06	7.14e-05	---NA---	0	-
Locus_370_Transcript_5/10_Confidence_0.644_Length_1335_k23	1753.51	780.054	0.444852	-1.1686	1.72e-07	1.95e-06	---NA---	0	-
Locus_370_Transcript_6/10_Confidence_0.644_Length_1248_k23	1616.86	733.102	0.45341	-1.14111	2.22e-07	2.47e-06	---NA---	0	-
Locus_370_Transcript_10/10_Confidence_0.667_Length_1389_k23	1775.74	792.98	0.446562	-1.16307	2.02e-07	2.27e-06	---NA---	0	-
Locus_371_Transcript_1/24_Confidence_1.000_Length_218_k23	23.6479	36.2049	1.531	0.614473	0.265682	0.482146	---NA---	0	-
Locus_371_Transcript_7/24_Confidence_1.000_Length_286_k23	28.3581	39.2784	1.38509	0.469978	0.358396	0.581907	---NA---	0	-
Locus_371_Transcript_10/24_Confidence_1.000_Length_331_k23	49.3245	57.4565	1.16487	0.220166	0.491025	0.702573	---NA---	0	-
Locus_371_Transcript_13/24_Confidence_1.000_Length_107_k23	9.6942	8.43545	0.870155	-0.200655	0.928317	0.977117	---NA---	0	-
Locus_371_Transcript_14/24_Confidence_1.000_Length_191_k23	14.2435	18.7236	1.31454	0.394554	0.584078	0.770589	---NA---	0	-
Locus_371_Transcript_15/24_Confidence_0.278_Length_6431_k23	7387.93	3193.85	0.432306	-1.20988	0.00010331	0.000686206	hypothetical protein CHLNCDRAFT_31062 [Chlorella variabilis]	0	-		K05103
Locus_371_Transcript_18/24_Confidence_0.310_Length_3576_k23	3050.37	2121.08	0.695351	-0.524186	0.0421434	0.121637	hypothetical protein CHLNCDRAFT_133720 [Chlorella variabilis]	0	-		K04422
Locus_371_Transcript_20/24_Confidence_0.215_Length_3478_k23	1807.58	1857.05	1.02737	0.0389576	0.89471	0.961138	hypothetical protein CHLNCDRAFT_133720 [Chlorella variabilis]	0	-		K04424
Locus_372_Transcript_3/10_Confidence_0.400_Length_1030_k23	2133.71	3039.52	1.42452	0.51048	0.0332159	0.10039	glutaredoxin malate transporter fusion protein	5	P:cell redox homeostasis; F:electron carrier activity; C:integral to membrane; F:protein disulfide oxidoreductase activity; P:transmembrane transport
Locus_372_Transcript_5/10_Confidence_0.375_Length_1122_k23	1997.48	2849.46	1.42653	0.512512	0.0301961	0.0930739	glutaredoxin malate transporter fusion protein	5	P:cell redox homeostasis; F:electron carrier activity; C:integral to membrane; F:protein disulfide oxidoreductase activity; P:transmembrane transport
Locus_372_Transcript_6/10_Confidence_0.775_Length_3535_k23	6110.06	7740.49	1.26684	0.34124	0.253202	0.467884	c4-dicarboxylate transporter malic acid transport protein	5	P:cell redox homeostasis; F:electron carrier activity; C:integral to membrane; F:protein disulfide oxidoreductase activity; P:transmembrane transport
Locus_372_Transcript_7/10_Confidence_0.775_Length_3488_k23	6105.06	7708.15	1.26258	0.336377	0.260494	0.476347	c4-dicarboxylate transporter malic acid transport protein	5	P:cell redox homeostasis; F:electron carrier activity; C:integral to membrane; F:protein disulfide oxidoreductase activity; P:transmembrane transport
Locus_372_Transcript_8/10_Confidence_0.775_Length_3560_k23	6056.12	7659.77	1.2648	0.338908	0.256144	0.471334	c4-dicarboxylate transporter malic acid transport protein	5	P:cell redox homeostasis; F:electron carrier activity; C:integral to membrane; F:protein disulfide oxidoreductase activity; P:transmembrane transport
Locus_373_Transcript_1/3_Confidence_0.588_Length_647_k23	509.047	528.555	1.03832	0.0542538	0.77626	0.892619	---NA---	0	-
Locus_373_Transcript_3/3_Confidence_0.882_Length_1255_k23	1460.65	1449.1	0.992093	-0.0114534	0.974329	0.997058	protein serine threonine kinase	1	F:catalytic activity	-		3824
Locus_374_Transcript_1/1_Confidence_1.000_Length_1395_k23	492.076	408.048	0.829238	-0.270142	0.215901	0.420404	protein	4	P:oxidation reduction; F:oxidoreductase activity, acting on paired donors, with incorporation or reduction of molecular oxygen; F:iron ion binding; F:L-ascorbic acid binding		K09592
Locus_376_Transcript_2/6_Confidence_0.308_Length_969_k23	1298.48	1050.13	0.808742	-0.306248	0.157301	0.336589	expressed protein [Chlorella variabilis]	0	-
Locus_376_Transcript_3/6_Confidence_0.462_Length_1226_k23	1794.91	1476.56	0.822641	-0.281664	0.211704	0.415019	expressed protein [Chlorella variabilis]	0	-
Locus_376_Transcript_4/6_Confidence_0.808_Length_9228_k23	5813.7	5252.12	0.903404	-0.146556	0.654997	0.81938	hypothetical protein CHLNCDRAFT_144045 [Chlorella variabilis]	4	P:protein localization; P:oxidation reduction; F:oxidoreductase activity; F:transition metal ion binding
Locus_376_Transcript_6/6_Confidence_0.808_Length_8887_k23	5850.58	5256.72	0.898497	-0.154415	0.636892	0.807088	hypothetical protein CHLNCDRAFT_144045 [Chlorella variabilis]	4	P:protein localization; P:oxidation reduction; F:oxidoreductase activity; F:transition metal ion binding
Locus_377_Transcript_4/12_Confidence_0.255_Length_775_k23	1329.16	620.301	0.466686	-1.09948	3e-07	3.25e-06	---NA---	0	-
Locus_377_Transcript_6/12_Confidence_0.436_Length_1111_k23	2343.04	1086.99	0.463926	-1.10803	2.14e-06	2.01e-05	phosphate acetyltransferase	2	P:metabolic process; F:phosphate acetyltransferase activity	EC:2.3.1.8	K13788	8152	8959
Locus_377_Transcript_9/12_Confidence_0.164_Length_135_k23	18.1002	14.1683	0.782773	-0.353333	0.567826	0.760018	---NA---	0	-
Locus_379_Transcript_1/3_Confidence_0.308_Length_1136_k23	464.387	496.375	1.06888	0.096104	0.65459	0.819252	mitotic checkpoint protein	5	C:phragmoplast; C:kinetochore; P:mitotic cell cycle spindle assembly checkpoint; C:CUL4 RING ubiquitin ligase complex; F:nucleotide binding	-	K02180	9524	776	7094	80008	166
Locus_380_Transcript_1/3_Confidence_0.778_Length_2633_k23	1838.79	1030.09	0.5602	-0.835987	0.00023319	0.0014195	retinal pigment epithelial membrane protein	4	F:oxidoreductase activity, acting on single donors with incorporation of molecular oxygen, incorporation of two atoms of oxygen; P:oxidation reduction; F:oxidoreductase activity; F:lignostilbene alpha beta-dioxygenase activity		K00464
Locus_381_Transcript_3/7_Confidence_0.174_Length_1829_k23	904.891	670.907	0.741423	-0.431631	0.0367779	0.108988	protein	2	F:ATPase activity; F:ATP binding		K03924
Locus_381_Transcript_4/7_Confidence_0.478_Length_1254_k23	979.706	548.32	0.559679	-0.83733	5.42e-05	0.000383954	expressed protein [Chlorella variabilis]	0	-
Locus_382_Transcript_3/8_Confidence_0.759_Length_3393_k23	2322.65	3641.13	1.56766	0.648612	0.0103988	0.0386614	rna polymerase sigma factor	9	P:regulation of transcription, DNA-dependent; P:transcription initiation; P:transcription; P:regulation of transcription; F:sigma factor activity; F:transcription factor activity; F:DNA binding; F:transcription regulator activity; C:flagellum		K03086
Locus_382_Transcript_4/8_Confidence_0.517_Length_1938_k23	1371.11	2282.96	1.66504	0.735557	0.00119477	0.00600943	group 2 sigma 70-type sigma factor	8	P:regulation of transcription, DNA-dependent; P:transcription initiation; P:transcription; P:regulation of transcription; F:sigma factor activity; F:transcription factor activity; F:DNA binding; F:transcription regulator activity
Locus_382_Transcript_8/8_Confidence_0.724_Length_3247_k23	2308.55	3623.28	1.56951	0.65031	0.0100521	0.0375351	rna polymerase sigma factor	9	P:regulation of transcription, DNA-dependent; P:transcription initiation; P:transcription; P:regulation of transcription; F:sigma factor activity; F:transcription factor activity; F:DNA binding; F:transcription regulator activity; C:flagellum		K03086
Locus_383_Transcript_3/10_Confidence_0.033_Length_247_k23	139.349	157.814	1.13251	0.179525	0.417481	0.638271	---NA---	0	-
Locus_384_Transcript_1/5_Confidence_0.400_Length_1411_k23	1686.27	1026.63	0.608816	-0.715921	0.00133312	0.00660567	h aca ribonucleoprotein complex	3	F:snoRNA binding; F:pseudouridine synthase activity; C:box H/ACA snoRNP complex	EC:5.4.99.12	K11128	30515	9982	31429
Locus_384_Transcript_2/5_Confidence_0.800_Length_1216_k23	1235.29	817.827	0.662054	-0.59498	0.00514009	0.0211811	h aca ribonucleoprotein complex	3	F:snoRNA binding; F:pseudouridine synthase activity; C:box H/ACA snoRNP complex	EC:5.4.99.12	K11128	30515	9982	31429
Locus_384_Transcript_3/5_Confidence_0.829_Length_1627_k23	1673.7	1106.58	0.661159	-0.59693	0.00741563	0.0290205	h aca ribonucleoprotein complex	3	F:snoRNA binding; F:pseudouridine synthase activity; C:box H/ACA snoRNP complex	EC:5.4.99.12	K11128	30515	9982	31429
Locus_384_Transcript_4/5_Confidence_0.086_Length_245_k23	58.7448	29.4907	0.502014	-0.9942	0.0617266	0.165105	---NA---	0	-
Locus_385_Transcript_6/7_Confidence_0.680_Length_1087_k23	2396.23	1765.96	0.736972	-0.440318	0.0618584	0.165396	predicted protein [Physcomitrella patens subsp. patens]	0	-
Locus_386_Transcript_4/8_Confidence_0.625_Length_2004_k23	992.292	846.531	0.853107	-0.229202	0.274835	0.492772	protein	0	-		K11806
Locus_387_Transcript_1/2_Confidence_1.000_Length_2179_k23	4662.83	1718.67	0.368589	-1.43992	2.05e-07	2.3e-06	pyruvate dehydrogenase e1 alpha subunit	5	F:metal ion binding; F:pyruvate dehydrogenase (acetyl-transferring) activity; P:oxidation reduction; P:glycolysis; C:mitochondrion	EC:1.2.4.1	K00161	46872	4739	55114	6096	5739
Locus_387_Transcript_2/2_Confidence_1.000_Length_1400_k23	2634.04	971.026	0.368645	-1.43969	3.05e-09	4.49e-08	pyruvate dehydrogenase e1 component alpha subunit	0	-
Locus_388_Transcript_1/10_Confidence_0.612_Length_3293_k23	5939.19	5629.61	0.947876	-0.0772292	0.794633	0.904587	vacuolar proton translocating atpase subunit a	1	C:membrane	-	K02154	16020
Locus_388_Transcript_3/10_Confidence_0.510_Length_1907_k23	4063.67	3913.83	0.963129	-0.054199	0.849884	0.938461	vacuolar proton translocating atpase subunit a	1	C:membrane	-	K02154	16020
Locus_388_Transcript_5/10_Confidence_0.612_Length_3635_k23	5919.69	5615.51	0.948615	-0.076106	0.79486	0.904761	vacuolar proton translocating atpase subunit a	4	F:hydrogen ion transmembrane transporter activity; P:ATP synthesis coupled proton transport; C:proton-transporting two-sector ATPase complex, proton-transporting domain; F:hydrolase activity		K02154
Locus_388_Transcript_6/10_Confidence_0.612_Length_3519_k23	5857.83	5554.87	0.948282	-0.0766124	0.792522	0.903109	vacuolar proton translocating atpase subunit a	1	C:membrane	-	K02154	16020
Locus_388_Transcript_7/10_Confidence_0.612_Length_3560_k23	5851.37	5563.48	0.950799	-0.0727873	0.802734	0.91016	vacuolar proton translocating atpase subunit a	1	C:membrane	-	K02154	16020
Locus_388_Transcript_9/10_Confidence_0.612_Length_3582_k23	5953.84	5632.05	0.945953	-0.08016	0.789193	0.90117	vacuolar proton translocating atpase subunit a	8	P:cellular response to salt stress; P:cellular response to nutrient levels; P:ATP synthesis coupled proton transport; C:plant-type vacuole membrane; F:ATPase activity; C:chloroplast; F:hydrogen-translocating pyrophosphatase activity; C:plasma membrane	-	K02154	71472	31669	15986	9705	16887	9507	9678	5886
Locus_388_Transcript_10/10_Confidence_0.612_Length_3314_k23	5998.21	5687.6	0.948215	-0.0767136	0.795334	0.904964	vacuolar proton translocating atpase subunit a	1	C:membrane	-	K02154	16020
Locus_389_Transcript_2/8_Confidence_0.682_Length_3258_k23	3402.98	2757.62	0.810355	-0.303374	0.244551	0.456977	2-isopropylmalate synthase	3	F:acyltransferase activity; F:2-isopropylmalate synthase activity; P:leucine biosynthetic process	EC:2.3.3.13	K01649	8415	3852	9098
Locus_389_Transcript_4/8_Confidence_0.636_Length_2119_k23	2467.75	2079.17	0.842536	-0.247189	0.300504	0.522212	2-isopropylmalate synthase	3	F:acyltransferase activity; F:2-isopropylmalate synthase activity; P:leucine biosynthetic process	EC:2.3.3.13	K01649	8415	3852	9098
Locus_389_Transcript_7/8_Confidence_0.182_Length_1707_k23	1082.97	811.678	0.749494	-0.416011	0.0512677	0.142258	2-isopropylmalate synthase	3	F:acyltransferase activity; F:2-isopropylmalate synthase activity; P:leucine biosynthetic process	EC:2.3.3.13	K01649	8415	3852	9098
Locus_390_Transcript_1/5_Confidence_0.676_Length_793_k23	1113.53	711.893	0.639312	-0.645409	0.00190957	0.00902891	hypothetical protein CHLNCDRAFT_133512 [Chlorella variabilis]	0	-
Locus_390_Transcript_2/5_Confidence_0.059_Length_262_k23	31.9249	41.5885	1.3027	0.3815	0.387443	0.610284	---NA---	0	-
Locus_391_Transcript_3/12_Confidence_0.075_Length_265_k23	62.1508	90.8313	1.46147	0.547416	0.156179	0.334791	---NA---	0	-
Locus_391_Transcript_4/12_Confidence_0.566_Length_2619_k23	2592.8	3410.3	1.3153	0.395387	0.121816	0.279221	hypothetical protein CHLNCDRAFT_58600 [Chlorella variabilis]	0	-
Locus_391_Transcript_5/12_Confidence_0.566_Length_2609_k23	2613.93	3443.65	1.31742	0.397719	0.11978	0.275952	hypothetical protein CHLNCDRAFT_58600 [Chlorella variabilis]	0	-
Locus_391_Transcript_6/12_Confidence_0.528_Length_2483_k23	2680.82	3420.85	1.27605	0.35168	0.171485	0.358457	hypothetical protein CHLNCDRAFT_58600 [Chlorella variabilis]	0	-
Locus_391_Transcript_10/12_Confidence_0.566_Length_2501_k23	2653.01	3462	1.30493	0.383977	0.13471	0.300776	hypothetical protein CHLNCDRAFT_58600 [Chlorella variabilis]	0	-
Locus_392_Transcript_3/10_Confidence_0.067_Length_657_k23	177.491	219.151	1.23472	0.304182	0.191917	0.387555	protein	0	-
Locus_393_Transcript_1/6_Confidence_0.333_Length_583_k23	391.341	276.853	0.707447	-0.499306	0.0204046	0.0676663	hypothetical protein CHLNCDRAFT_141568 [Chlorella variabilis]	0	-
Locus_393_Transcript_3/6_Confidence_0.667_Length_1665_k23	1859.25	1413.11	0.760041	-0.395851	0.0818884	0.206557	protein	1	C:integral to membrane		K13348
Locus_393_Transcript_4/6_Confidence_0.667_Length_1574_k23	1815.83	1371.95	0.75555	-0.4044	0.0740554	0.190964	protein	1	C:integral to membrane		K13348
Locus_393_Transcript_5/6_Confidence_0.667_Length_1667_k23	1858.1	1411.15	0.759458	-0.396958	0.0840035	0.210838	protein	1	C:integral to membrane		K13348
Locus_394_Transcript_1/3_Confidence_0.286_Length_185_k23	177.096	495.356	2.79711	1.48394	1.52e-12	3.3e-11	---NA---	0	-
Locus_394_Transcript_3/3_Confidence_0.893_Length_1712_k23	1857.33	4696.31	2.52853	1.3383	1.13e-07	1.32e-06	nuclear cap-binding protein subunit 2	6	P:primary microRNA processing; C:mRNA cap binding complex; F:protein binding; F:RNA cap binding; P:RNA splicing, via endonucleolytic cleavage and ligation; F:nucleotide binding	-	K12883	31053	5845	5515	339	394	166
Locus_395_Transcript_1/3_Confidence_0.750_Length_1476_k23	547.302	783.693	1.43192	0.517952	0.00828333	0.03188	hypothetical protein CHLNCDRAFT_133041 [Chlorella variabilis]	0	-
Locus_395_Transcript_2/3_Confidence_0.750_Length_1466_k23	554.153	776.935	1.40202	0.487509	0.0126891	0.0456256	thioesterase family protein	0	-
Locus_395_Transcript_3/3_Confidence_0.750_Length_1249_k23	551.311	787.858	1.42906	0.515068	0.00878363	0.0334977	hypothetical protein CHLNCDRAFT_133041 [Chlorella variabilis]	0	-
Locus_396_Transcript_1/6_Confidence_0.250_Length_200_k23	461.189	147.636	0.320121	-1.64331	4.42e-13	1.01e-11	nitrogen regulatory protein p-ii	3	P:regulation of transcription; P:regulation of nitrogen utilization; F:enzyme regulator activity	-		45449	6808	30234
Locus_396_Transcript_2/6_Confidence_0.071_Length_152_k23	36.4902	31.2355	0.855998	-0.224321	0.659809	0.822471	---NA---	0	-
Locus_396_Transcript_6/6_Confidence_0.536_Length_694_k23	2690.61	833.462	0.309767	-1.69074	4.8e-12	9.92e-11	pii protein	12	P:response to hypoxia; C:cell wall; P:response to sucrose stimulus; P:anthocyanin biosynthetic process; P:response to light stimulus; F:acetylglutamate kinase regulator activity; F:oxygen transporter activity; F:oxygen binding; F:protein binding; P:nitrogen compound metabolic process; C:chloroplast; C:plasma membrane	-	K04751	1666	5618	9744	9718	9416	10307	5344	19825	5515	6807	9507	5886
Locus_398_Transcript_3/6_Confidence_0.472_Length_3177_k23	2511.15	2335.71	0.930138	-0.104483	0.693761	0.843901	phosphorus starvation response 1 transcriptional regulator	3	F:DNA binding; P:regulation of transcription; C:nucleus	-		3677	45449	5634
Locus_399_Transcript_5/46_Confidence_1.000_Length_105_k23	16.3773	23.4536	1.43208	0.518115	0.447688	0.665597	---NA---	0	-
Locus_399_Transcript_38/46_Confidence_0.213_Length_2175_k23	2813.05	1035	0.367927	-1.44251	5.26e-09	7.5e-08	60s ribosome subunit biogenesis protein nip7 homolog	4	C:nucleolus; F:RNA binding; F:protein binding; P:ribosome assembly	-	K07565	5730	3723	5515	42255
Locus_399_Transcript_39/46_Confidence_0.091_Length_2059_k23	1812.47	1017.43	0.56135	-0.833027	0.000259088	0.00155654	hypothetical protein CHLNCDRAFT_59114 [Chlorella variabilis]	1	F:nucleic acid binding
Locus_399_Transcript_43/46_Confidence_0.108_Length_1471_k23	715.541	1000.84	1.39872	0.484111	0.0171408	0.0587268	---NA---	0	-
Locus_400_Transcript_3/6_Confidence_0.154_Length_752_k23	436.551	488.183	1.11827	0.161273	0.408695	0.629794	phosphatidylinositol-4-phosphate 5-kinase 9	3	F:ATP binding; P:phosphatidylinositol metabolic process; F:1-phosphatidylinositol-4-phosphate 5-kinase activity	EC:2.7.1.68		5524	46488	16308
Locus_400_Transcript_4/6_Confidence_0.731_Length_2125_k23	1830.65	1853.25	1.01234	0.0176994	0.950863	0.986959	hypothetical protein CHLNCDRAFT_145618 [Chlorella variabilis]	0	-
Locus_400_Transcript_5/6_Confidence_0.731_Length_2069_k23	1815.25	1857.8	1.02344	0.0334311	0.893472	0.960336	phosphatidylinositol-4-phosphate 5-kinase 9	1	F:kinase activity	-	K00889	16301
Locus_401_Transcript_2/3_Confidence_0.500_Length_1491_k23	278.742	466.378	1.67315	0.742571	0.000476459	0.0026802	hypothetical protein CHLNCDRAFT_141324 [Chlorella variabilis]	0	-
Locus_402_Transcript_3/10_Confidence_0.471_Length_4020_k23	1409.07	1445.65	1.02596	0.0369804	0.823634	0.924242	mitotic checkpoint protein mad1	1	P:mitotic cell cycle checkpoint		K06638
Locus_402_Transcript_5/10_Confidence_0.196_Length_2742_k23	2383.1	814.724	0.341875	-1.54846	1.56e-10	2.69e-09	kinesin like protein	5	P:regulation of cellular respiration; F:metal ion binding; F:2 iron, 2 sulfur cluster binding; C:integral to membrane; C:mitochondrial outer membrane	-		43457	46872	51537	16021	5741
Locus_404_Transcript_1/6_Confidence_0.656_Length_780_k23	2193.26	993.808	0.453119	-1.14204	8.89e-07	8.89e-06	copper amine oxidase	3	F:metal ion binding; P:metabolic process; F:oxidoreductase activity	-	K00276	46872	8152	16491
Locus_405_Transcript_4/9_Confidence_0.542_Length_1346_k23	1305.57	334.981	0.256578	-1.96253	6.37e-18	2.19e-16	ammonium transporter	7	C:integral to membrane; C:membrane; P:transmembrane transport; F:ammonium transmembrane transporter activity; P:transport; F:two-component sensor activity; P:signal transduction		K03320
Locus_405_Transcript_6/9_Confidence_0.208_Length_850_k23	570.497	176.689	0.309711	-1.69101	1.44e-13	3.48e-12	hypothetical protein CHLNCDRAFT_136742 [Chlorella variabilis]	0	-
Locus_405_Transcript_7/9_Confidence_0.458_Length_1456_k23	1348.04	360.069	0.267105	-1.90452	5.79e-17	1.86e-15	ammonium transporter	7	C:integral to membrane; C:membrane; P:transmembrane transport; F:ammonium transmembrane transporter activity; P:transport; F:two-component sensor activity; P:signal transduction		K03320
Locus_406_Transcript_2/2_Confidence_1.000_Length_2231_k23	863.145	599.557	0.694619	-0.525705	0.012621	0.0454239	protein	7	P:nucleobase, nucleoside, nucleotide and nucleic acid metabolic process; F:nucleic acid binding; P:RNA processing; C:nuclear exosome (RNase complex); F:3'-5' exonuclease activity; C:intracellular; F:transferase activity		K12591
Locus_407_Transcript_1/3_Confidence_0.222_Length_371_k23	263.562	215.426	0.817365	-0.290948	0.235787	0.445757	---NA---	0	-
Locus_407_Transcript_2/3_Confidence_0.519_Length_1955_k23	3921.61	2670.84	0.681058	-0.55415	0.0405904	0.117986	regulator of co2-responsive genes	2	F:zinc ion binding; C:intracellular	-		8270	5622
Locus_407_Transcript_3/3_Confidence_0.556_Length_1784_k23	4005.38	2706.59	0.67574	-0.56546	0.0375789	0.110894	regulator of co2-responsive genes	2	F:zinc ion binding; C:intracellular	-		8270	5622
Locus_408_Transcript_2/4_Confidence_0.714_Length_1644_k23	1534.49	1447.79	0.943502	-0.0839018	0.67479	0.832573	eukaryotic translation initiation factor 4e	2	F:nucleic acid binding; P:translation	EC:3.6.5.3	K03259	3676	6412
Locus_408_Transcript_3/4_Confidence_0.714_Length_1718_k23	1561.48	1390.77	0.890672	-0.167034	0.427563	0.647384	---NA---	0	-
Locus_409_Transcript_3/11_Confidence_0.053_Length_1562_k23	423.508	1536.14	3.62718	1.85885	6.25e-20	2.53e-18	expressed protein [Chlorella variabilis]	0	-
Locus_409_Transcript_4/11_Confidence_0.507_Length_2705_k23	1450.42	6405.13	4.41605	2.14276	7.13e-16	2.09e-14	hypothetical protein CHLNCDRAFT_134345 [Chlorella variabilis]	0	-
Locus_409_Transcript_7/11_Confidence_0.480_Length_2753_k23	1303.11	5646.06	4.33276	2.11529	2.69e-16	8.21e-15	hypothetical protein CHLNCDRAFT_134345 [Chlorella variabilis]	0	-
Locus_409_Transcript_10/11_Confidence_0.693_Length_3999_k23	1899.58	8119.66	4.27445	2.09574	6.78e-14	1.69e-12	expressed protein [Chlorella variabilis]	0	-
Locus_410_Transcript_1/15_Confidence_1.000_Length_184_k23	12.6735	21.1652	1.67004	0.739879	0.298098	0.519782	---NA---	0	-
Locus_410_Transcript_2/15_Confidence_1.000_Length_163_k23	17.6734	29.1865	1.65143	0.723719	0.202694	0.402589	---NA---	0	-
Locus_410_Transcript_4/15_Confidence_1.000_Length_146_k23	11.8279	14.7571	1.24765	0.319214	0.717312	0.857405	---NA---	0	-
Locus_410_Transcript_5/15_Confidence_1.000_Length_204_k23	18.382	20.598	1.12055	0.164206	0.744304	0.873095	---NA---	0	-
Locus_410_Transcript_7/15_Confidence_0.679_Length_4181_k23	3440.1	3322.88	0.965926	-0.0500149	0.853171	0.940254	abscisic acid insensitive 8 homologue	7	P:response to glucose stimulus; P:cellulose biosynthetic process; P:plant-type cell wall modification during multidimensional cell growth; P:response to abscisic acid stimulus; P:unidimensional cell growth; C:plasma membrane; C:chloroplast thylakoid lumen	-	K12862	9749	30244	9831	9737	9826	5886	9543
Locus_410_Transcript_8/15_Confidence_0.679_Length_4080_k23	3451.81	3340.69	0.967807	-0.047208	0.866062	0.946931	prl1 protein	17	C:CUL4 RING ubiquitin ligase complex; P:response to glucose stimulus; P:root development; P:defense response to bacterium; P:defense response signaling pathway, resistance gene-dependent; P:proteolysis; P:hormone-mediated signaling pathway; F:protein binding; P:defense response signaling pathway, resistance gene-independent; F:nucleotide binding; P:leaf development; P:cotyledon development; P:neg…	-	K12862	80008	9749	48364	42742	9870	6508	9755	5515	10204	166	48366	48825	16481	17163	50832	10182	5634
Locus_410_Transcript_10/15_Confidence_0.679_Length_4112_k23	3389.47	3283.8	0.968823	-0.0456945	0.867258	0.947525	protein	0	-		K12862
Locus_410_Transcript_14/15_Confidence_0.679_Length_4105_k23	3460.51	3343.06	0.966062	-0.0498127	0.859928	0.943839	prl1 protein	17	C:CUL4 RING ubiquitin ligase complex; P:response to glucose stimulus; P:root development; P:defense response to bacterium; P:defense response signaling pathway, resistance gene-dependent; P:proteolysis; P:hormone-mediated signaling pathway; F:protein binding; P:defense response signaling pathway, resistance gene-independent; F:nucleotide binding; P:leaf development; P:cotyledon development; P:neg…	-	K12862	80008	9749	48364	42742	9870	6508	9755	5515	10204	166	48366	48825	16481	17163	50832	10182	5634
Locus_410_Transcript_15/15_Confidence_0.679_Length_3945_k23	3474.21	3365.95	0.96884	-0.0456698	0.865946	0.946859	protein	0	-		K12862
Locus_411_Transcript_2/3_Confidence_0.900_Length_847_k23	1840.17	2104.09	1.14342	0.193358	0.420622	0.64105	hypothetical protein CHLNCDRAFT_59311 [Chlorella variabilis]	0	-
Locus_412_Transcript_1/3_Confidence_0.500_Length_417_k23	148.577	138.545	0.932481	-0.100853	0.728118	0.863441	hypothetical protein CHLNCDRAFT_140797 [Chlorella variabilis]	0	-
Locus_412_Transcript_2/3_Confidence_0.750_Length_472_k23	166.387	180.265	1.08341	0.115576	0.611909	0.789441	hypothetical protein CHLNCDRAFT_140797 [Chlorella variabilis]	3	P:regulation of Rab GTPase activity; C:intracellular; F:Rab GTPase activator activity
Locus_413_Transcript_3/16_Confidence_1.000_Length_371_k23	40.3309	52.5302	1.30248	0.381261	0.347578	0.571065	---NA---	0	-
Locus_413_Transcript_7/16_Confidence_0.553_Length_4773_k23	4781.39	5828.79	1.21906	0.285769	0.333247	0.556516	protein	0	-		K12311
Locus_413_Transcript_8/16_Confidence_0.400_Length_3436_k23	5818.91	5075.79	0.872293	-0.197116	0.497335	0.706965	glycosyl hydrolase family 38 protein	5	C:plant-type cell wall; C:vacuole; F:alpha-mannosidase activity; C:plasma membrane; C:apoplast	EC:3.2.1.24	K12311	9505	5773	4559	5886	48046
Locus_413_Transcript_10/16_Confidence_0.412_Length_3507_k23	5831.01	5144.8	0.882318	-0.18063	0.532865	0.73515	glycosyl hydrolase family 38 protein	5	C:plant-type cell wall; C:vacuole; F:alpha-mannosidase activity; C:plasma membrane; C:apoplast	EC:3.2.1.24	K12311	9505	5773	4559	5886	48046
Locus_413_Transcript_11/16_Confidence_0.553_Length_4572_k23	4797.25	5865.37	1.22265	0.290016	0.32561	0.548635	protein	0	-		K12311
Locus_413_Transcript_12/16_Confidence_0.059_Length_593_k23	408.877	388.981	0.951339	-0.0719688	0.755194	0.879787	hypothetical protein CHLNCDRAFT_36397 [Chlorella variabilis]	0	-
Locus_413_Transcript_14/16_Confidence_0.353_Length_4325_k23	5788.82	4986.43	0.86139	-0.215261	0.457704	0.674456	glycosyl hydrolase family 38 protein	6	C:plant-type cell wall; C:vacuole; F:binding; F:alpha-mannosidase activity; C:plasma membrane; C:apoplast	EC:3.2.1.24	K12311	9505	5773	5488	4559	5886	48046
Locus_414_Transcript_2/9_Confidence_0.802_Length_6306_k23	5755.68	5275.98	0.916656	-0.125548	0.676357	0.833361	transcriptional family	1	C:integral to membrane
Locus_414_Transcript_4/9_Confidence_0.815_Length_6695_k23	5831.69	5350.89	0.917555	-0.124134	0.68358	0.837443	tena thi-4 family	1	C:integral to membrane
Locus_414_Transcript_5/9_Confidence_0.815_Length_6741_k23	5812.28	5331.95	0.91736	-0.12444	0.680865	0.836	transcriptional family	1	C:integral to membrane
Locus_414_Transcript_6/9_Confidence_0.111_Length_1681_k23	2214.06	2076.53	0.937885	-0.0925168	0.691962	0.842837	---NA---	0	-
Locus_414_Transcript_9/9_Confidence_0.815_Length_6441_k23	5817.43	5327.88	0.915847	-0.126821	0.674011	0.832103	transcriptional family	1	C:integral to membrane
Locus_415_Transcript_1/9_Confidence_0.600_Length_3908_k23	2457.82	2700.8	1.09886	0.136008	0.579317	0.767369	exocyst complex component	3	P:multicellular organismal process; C:cytoplasmic part; P:pollination	-		32501	44444	9856
Locus_415_Transcript_5/9_Confidence_0.680_Length_3773_k23	2611.17	2892.95	1.10791	0.147845	0.550067	0.747376	exocyst complex component	0	-
Locus_415_Transcript_6/9_Confidence_0.680_Length_4126_k23	2650.63	2926.86	1.10421	0.143021	0.56751	0.759757	exocyst complex component	0	-
Locus_415_Transcript_7/9_Confidence_0.680_Length_4171_k23	2612.82	2848.32	1.09013	0.124506	0.61584	0.792072	protein sec6	3	P:multicellular organismal process; C:cytoplasmic part; P:pollination	-		32501	44444	9856
Locus_415_Transcript_9/9_Confidence_0.680_Length_3992_k23	2645.51	2910.89	1.10031	0.137913	0.579424	0.767403	exocyst complex component	0	-
Locus_416_Transcript_2/8_Confidence_0.696_Length_2825_k23	1770.39	1131.77	0.639279	-0.645483	0.00426029	0.0180516	ubiquitin-specific protease 39	1	F:metal ion binding	-	K12847	46872
Locus_416_Transcript_3/8_Confidence_0.696_Length_2905_k23	1774.34	1143.02	0.644196	-0.634428	0.00475869	0.0198261	ubiquitin-specific protease 39	1	F:metal ion binding	-	K12847	46872
Locus_416_Transcript_7/8_Confidence_0.696_Length_3085_k23	1837.55	1185.85	0.645344	-0.631859	0.00563677	0.0229204	ubiquitin-specific protease 39	1	F:metal ion binding	-	K12847	46872
Locus_417_Transcript_35/40_Confidence_0.065_Length_1893_k23	1989.25	1291.28	0.649129	-0.623424	0.00644992	0.0257337	expressed protein [Chlorella variabilis]	0	-
Locus_417_Transcript_39/40_Confidence_0.062_Length_1199_k23	1680.21	891.246	0.530437	-0.914747	3.42e-05	0.00025269	expressed protein [Chlorella variabilis]	0	-
Locus_419_Transcript_1/13_Confidence_1.000_Length_253_k23	26.0794	34.309	1.31556	0.395676	0.463784	0.67966	---NA---	0	-
Locus_419_Transcript_3/13_Confidence_1.000_Length_224_k23	22.5126	22.6038	1.00405	0.00583382	1	1	---NA---	0	-
Locus_419_Transcript_5/13_Confidence_0.552_Length_8206_k23	3950.03	3476.9	0.880221	-0.184062	0.506433	0.714156	hypothetical protein CHLNCDRAFT_56574 [Chlorella variabilis]	0	-
Locus_419_Transcript_6/13_Confidence_0.552_Length_8300_k23	3979.41	3493.47	0.877887	-0.187892	0.496982	0.706823	hypothetical protein CHLNCDRAFT_56574 [Chlorella variabilis]	1	C:plastid	-		9536
Locus_419_Transcript_9/13_Confidence_0.552_Length_8239_k23	3955.92	3465.18	0.875947	-0.191084	0.492021	0.703392	hypothetical protein CHLNCDRAFT_56574 [Chlorella variabilis]	3	P:oxidation reduction; F:oxidoreductase activity; F:FAD binding
Locus_419_Transcript_10/13_Confidence_0.552_Length_8246_k23	3946.22	3487.72	0.883813	-0.178188	0.522134	0.727588	hypothetical protein CHLNCDRAFT_56574 [Chlorella variabilis]	3	P:oxidation reduction; F:oxidoreductase activity; F:FAD binding
Locus_419_Transcript_12/13_Confidence_0.552_Length_8359_k23	4002.38	3512.09	0.8775	-0.188529	0.496141	0.706071	hypothetical protein CHLNCDRAFT_56574 [Chlorella variabilis]	3	P:oxidation reduction; F:oxidoreductase activity; F:FAD binding
Locus_420_Transcript_1/3_Confidence_0.619_Length_1650_k23	4318.92	1730.18	0.400605	-1.31975	1.34e-06	1.3e-05	hypothetical protein CHLNCDRAFT_145350 [Chlorella variabilis]	0	-
Locus_420_Transcript_2/3_Confidence_0.667_Length_1875_k23	4583.04	1844.44	0.40245	-1.31312	2.15e-06	2.01e-05	hypothetical protein CHLNCDRAFT_145350 [Chlorella variabilis]	0	-		K04419
Locus_421_Transcript_5/9_Confidence_0.306_Length_1701_k23	2891.26	3399.97	1.17595	0.233823	0.346033	0.569471	phosphoinositide phosphatase family protein	0	-
Locus_421_Transcript_6/9_Confidence_0.528_Length_2106_k23	3854.32	4626.23	1.20027	0.263361	0.323881	0.546843	phosphoinositide phosphatase	0	-
Locus_421_Transcript_7/9_Confidence_0.694_Length_2538_k23	4829.61	5864.33	1.21424	0.280059	0.3177	0.540623	protein	0	-
Locus_422_Transcript_2/10_Confidence_0.122_Length_908_k23	755.999	1753.73	2.31975	1.21397	5.6e-09	7.95e-08	nad-dependent epimerase dehydratase	3	P:cellular metabolic process; F:lyase activity; F:coenzyme binding	-	K01710	44237	16829	50662
Locus_422_Transcript_5/10_Confidence_0.694_Length_2937_k23	2889.56	5633.58	1.94963	0.963202	0.000370583	0.00213757	rhamnose biosynthetic enzyme expressed	3	P:cellular metabolic process; F:coenzyme binding; F:lyase activity	-	K01710	44237	50662	16829
Locus_422_Transcript_6/10_Confidence_0.816_Length_4428_k23	3715.26	6323.58	1.70205	0.767277	0.00625568	0.0250817	rhamnose biosynthetic enzyme expressed	3	P:cellular metabolic process; F:coenzyme binding; F:lyase activity	-	K01710	44237	50662	16829
Locus_422_Transcript_8/10_Confidence_0.816_Length_4433_k23	3700.55	6307.01	1.70434	0.769216	0.00612432	0.0246249	rhamnose biosynthetic enzyme expressed	3	P:cellular metabolic process; F:coenzyme binding; F:lyase activity	-	K01710	44237	50662	16829
Locus_422_Transcript_9/10_Confidence_0.673_Length_3502_k23	2296.09	2790.96	1.21553	0.281581	0.239448	0.450538	dna repair protein	7	C:chromosome; F:ATP binding; P:DNA repair; F:nucleotide binding; F:nucleoside-triphosphatase activity; P:auxin biosynthetic process; P:DNA recombination		K03631
Locus_422_Transcript_10/10_Confidence_0.816_Length_4171_k23	3703.29	6306.88	1.70305	0.76812	0.00617503	0.0248041	rhamnose biosynthetic enzyme expressed	3	P:cellular metabolic process; F:coenzyme binding; F:lyase activity	-	K01710	44237	50662	16829
Locus_423_Transcript_3/10_Confidence_0.395_Length_636_k23	2225.09	1058.77	0.475831	-1.07148	3.71e-06	3.35e-05	asparagine synthetase b	3	F:ligase activity; P:asparagine biosynthetic process; F:asparagine synthase (glutamine-hydrolyzing) activity
Locus_423_Transcript_7/10_Confidence_0.132_Length_197_k23	424.352	204.812	0.482647	-1.05096	2.49e-06	2.32e-05	---NA---	0	-
Locus_424_Transcript_1/10_Confidence_0.556_Length_844_k23	625.659	1057.54	1.69029	0.757267	0.000128008	0.000830862	#NAME?	5	F:metal ion binding; P:cellular aromatic compound metabolic process; F:catalytic activity; F:carbon-carbon lyase activity; F:lyase activity		K12660
Locus_424_Transcript_5/10_Confidence_0.611_Length_1282_k23	888.085	1475.63	1.66158	0.732557	0.000356305	0.00206195	#NAME?	5	F:metal ion binding; P:cellular aromatic compound metabolic process; F:catalytic activity; F:carbon-carbon lyase activity; F:lyase activity		K12660
Locus_424_Transcript_6/10_Confidence_0.611_Length_1281_k23	902.651	1464.62	1.62258	0.698286	0.000671852	0.00362776	#NAME?	5	F:metal ion binding; P:cellular aromatic compound metabolic process; F:catalytic activity; F:carbon-carbon lyase activity; F:lyase activity		K12660
Locus_424_Transcript_7/10_Confidence_0.583_Length_1535_k23	920.155	1417.82	1.54084	0.623721	0.00233362	0.0107359	#NAME?	1	F:catalytic activity	-	K12660	3824
Locus_425_Transcript_4/9_Confidence_0.686_Length_5273_k23	2719.27	3841.1	1.41255	0.498302	0.0497169	0.13895	cell division protein	1	F:hydrolase activity	-	K03798	16787
Locus_425_Transcript_8/9_Confidence_0.608_Length_5550_k23	2898.24	4062.57	1.40174	0.487216	0.0589676	0.159247	cell division protein	1	F:hydrolase activity	-	K03798	16787
Locus_426_Transcript_3/8_Confidence_0.714_Length_1570_k23	1022.73	1052.2	1.02881	0.0409783	0.80207	0.909773	expressed protein [Chlorella variabilis]	0	-
Locus_426_Transcript_4/8_Confidence_0.190_Length_611_k23	245.14	225.214	0.918715	-0.12231	0.606636	0.785912	expressed protein [Chlorella variabilis]	0	-
Locus_426_Transcript_5/8_Confidence_0.571_Length_1585_k23	1033.28	1062.84	1.0286	0.0406878	0.808122	0.913649	expressed protein [Chlorella variabilis]	0	-
Locus_426_Transcript_6/8_Confidence_0.571_Length_1542_k23	1005.45	1001.95	0.99652	-0.00502951	0.990935	1	expressed protein [Chlorella variabilis]	0	-
Locus_427_Transcript_3/5_Confidence_0.350_Length_1312_k23	1495.51	1228.66	0.821565	-0.283554	0.19139	0.386727	predicted protein [Micromonas sp. RCC299]	0	-
Locus_428_Transcript_3/4_Confidence_0.214_Length_640_k23	368.668	356.456	0.966876	-0.0485966	0.931682	0.978483	protein	0	-
Locus_428_Transcript_4/4_Confidence_0.643_Length_2905_k23	1727.58	1785.23	1.03337	0.0473584	0.848729	0.93801	s-like rnase	2	F:RNA binding; F:ribonuclease T2 activity		K01166
Locus_429_Transcript_1/2_Confidence_1.000_Length_2129_k23	525.209	443.334	0.84411	-0.244498	0.263187	0.479366	set domain-containing protein	3	F:molecular_function; P:biological_process; C:cellular_component
Locus_430_Transcript_1/8_Confidence_0.720_Length_2551_k23	2220.73	457.569	0.206045	-2.27897	9.86e-21	4.21e-19	hypothetical protein CHLNCDRAFT_138601 [Chlorella variabilis]	0	-
Locus_430_Transcript_2/8_Confidence_0.720_Length_2609_k23	2238.53	459.793	0.2054	-2.28349	8.18e-21	3.51e-19	hypothetical protein CHLNCDRAFT_138601 [Chlorella variabilis]	0	-
Locus_430_Transcript_3/8_Confidence_0.720_Length_2608_k23	2277.48	457.438	0.200852	-2.31579	4.44e-21	1.94e-19	hypothetical protein CHLNCDRAFT_138601 [Chlorella variabilis]	0	-
Locus_430_Transcript_4/8_Confidence_0.720_Length_2839_k23	2292.26	486.581	0.212272	-2.23602	7.13e-20	2.86e-18	hypothetical protein CHLNCDRAFT_138601 [Chlorella variabilis]	0	-
Locus_430_Transcript_5/8_Confidence_0.720_Length_2911_k23	2281.86	504.477	0.221081	-2.17735	5.36e-19	2.02e-17	---NA---	0	-
Locus_430_Transcript_6/8_Confidence_0.720_Length_2850_k23	2322.95	489.633	0.210781	-2.24618	6.03e-20	2.44e-18	hypothetical protein CHLNCDRAFT_138601 [Chlorella variabilis]	0	-
Locus_430_Transcript_7/8_Confidence_0.720_Length_2876_k23	2326.66	491.9	0.211419	-2.24182	7.53e-20	3.01e-18	hypothetical protein CHLNCDRAFT_138601 [Chlorella variabilis]	0	-
Locus_431_Transcript_3/4_Confidence_0.769_Length_1625_k23	2309.67	1888.39	0.817603	-0.290528	0.22369	0.430574	---NA---	0	-
Locus_431_Transcript_4/4_Confidence_0.769_Length_1772_k23	2444.61	1933.84	0.791061	-0.338139	0.163921	0.346722	---NA---	0	-
Locus_432_Transcript_6/7_Confidence_0.743_Length_5405_k23	4683.53	4842.46	1.03393	0.048144	0.870108	0.949226	hypothetical protein CHLNCDRAFT_24126 [Chlorella variabilis]	0	-		K14510
Locus_433_Transcript_2/3_Confidence_0.200_Length_1080_k23	388.492	410.58	1.05685	0.0797767	0.759851	0.882327	---NA---	0	-
Locus_434_Transcript_3/7_Confidence_0.700_Length_2206_k23	4327.74	5751.01	1.32887	0.410204	0.148696	0.323175	zn-finger ccch type	2	F:zinc ion binding; F:nucleic acid binding	-		8270	3676
Locus_435_Transcript_3/6_Confidence_0.438_Length_1382_k23	1491.63	1532.3	1.02727	0.0388134	0.873717	0.950868	zinc ion binding	5	F:metal ion binding; F:zinc ion binding; F:phosphoinositide binding; P:signal transduction; C:cellular_component
Locus_436_Transcript_2/7_Confidence_0.636_Length_1326_k23	840.162	818.964	0.974768	-0.0368687	0.889569	0.958509	tbc domain-containing protein	3	F:Rab GTPase activator activity; C:intracellular; P:regulation of Rab GTPase activity	-		5097	5622	32313
Locus_436_Transcript_3/7_Confidence_0.591_Length_1104_k23	783.109	735.761	0.939539	-0.089975	0.685545	0.838786	tbc domain-containing protein	3	F:Rab GTPase activator activity; C:intracellular; P:regulation of Rab GTPase activity	-		5097	5622	32313
Locus_437_Transcript_3/5_Confidence_0.696_Length_706_k23	1516.72	1138.72	0.750779	-0.41354	0.0480356	0.135133	---NA---	0	-
Locus_437_Transcript_4/5_Confidence_0.652_Length_706_k23	1695.02	1267.77	0.747938	-0.41901	0.0502755	0.140137	---NA---	0	-
Locus_437_Transcript_5/5_Confidence_0.696_Length_629_k23	1779.76	1288.39	0.723911	-0.466115	0.0314779	0.0962201	---NA---	0	-
Locus_438_Transcript_2/3_Confidence_0.714_Length_185_k23	216.186	217.061	1.00405	0.0058252	0.954353	0.988414	---NA---	0	-
Locus_439_Transcript_1/1_Confidence_1.000_Length_1493_k23	168.908	176.774	1.04657	0.065665	0.702311	0.849048	hypothetical protein CC1G_10935 [Coprinopsis cinerea okayama7#130]	0	-
Locus_440_Transcript_2/10_Confidence_0.162_Length_1119_k23	1591.47	261.656	0.164411	-2.60462	2.71e-28	1.84e-26	urea carboxylase	1	F:ligase activity, forming carbon-nitrogen bonds	-	K01961	16879
Locus_440_Transcript_3/10_Confidence_0.270_Length_775_k23	1760.58	205.397	0.116664	-3.09957	1.89e-36	2.02e-34	urea carboxylase	1	F:catalytic activity	-	K14541	3824
Locus_440_Transcript_4/10_Confidence_0.649_Length_2745_k23	6461.23	813.615	0.125923	-2.98939	5.08e-21	2.21e-19	urea carboxylase	3	F:ligase activity, forming carbon-nitrogen bonds; F:hydrolase activity; F:binding	-	K01961	16879	16787	5488
Locus_440_Transcript_5/10_Confidence_0.649_Length_2687_k23	6393.15	810.563	0.126786	-2.97953	5.16e-21	2.24e-19	urea carboxylase	1	F:catalytic activity	-	K01961	3824
Locus_440_Transcript_6/10_Confidence_0.649_Length_2679_k23	6395.05	802.411	0.125474	-2.99454	3.77e-21	1.65e-19	urea carboxylase	1	F:catalytic activity	-	K01961	3824
Locus_440_Transcript_7/10_Confidence_0.243_Length_755_k23	1323.57	178.891	0.135158	-2.88728	4.72e-34	4.51e-32	urea carboxylase	1	F:catalytic activity	-	K14541	3824
Locus_440_Transcript_8/10_Confidence_0.649_Length_2808_k23	6383.98	828.59	0.129792	-2.94573	1.13e-20	4.81e-19	urea carboxylase	1	F:catalytic activity	-	K01961	3824
Locus_440_Transcript_9/10_Confidence_0.676_Length_2791_k23	6617.53	848.382	0.128202	-2.96351	1.74e-20	7.32e-19	acetyl- propionyl-coenzyme a carboxylase alpha chain	1	F:catalytic activity	-	K01961	3824
Locus_441_Transcript_1/8_Confidence_0.448_Length_810_k23	1065.68	1203.92	1.12972	0.17596	0.382607	0.605588	type ii secretory pathway family protein	7	C:signal recognition particle receptor complex; F:receptor activity; F:protein binding; F:GTPase activity; P:SRP-dependent cotranslational protein targeting to membrane; F:GTP binding; F:signal recognition particle binding	EC:3.6.5.1; EC:3.6.5.2; EC:3.6.5.3; EC:3.6.5.4	K13431	5785	4872	5515	3924	6614	5525	5047
Locus_441_Transcript_2/8_Confidence_0.759_Length_2413_k23	2712.34	3102.31	1.14378	0.193803	0.426841	0.646776	alpha subunit of the srp receptor	7	C:signal recognition particle receptor complex; F:receptor activity; F:protein binding; F:GTPase activity; P:SRP-dependent cotranslational protein targeting to membrane; F:GTP binding; F:signal recognition particle binding	EC:3.6.5.1; EC:3.6.5.2; EC:3.6.5.3; EC:3.6.5.4	K13431	5785	4872	5515	3924	6614	5525	5047
Locus_441_Transcript_3/8_Confidence_0.517_Length_1015_k23	1348	1558.85	1.15642	0.209659	0.300344	0.52207	type ii secretory pathway family protein	7	C:signal recognition particle receptor complex; F:receptor activity; F:protein binding; F:GTPase activity; P:SRP-dependent cotranslational protein targeting to membrane; F:GTP binding; F:signal recognition particle binding	EC:3.6.5.1; EC:3.6.5.2; EC:3.6.5.3; EC:3.6.5.4	K13431	5785	4872	5515	3924	6614	5525	5047
Locus_441_Transcript_4/8_Confidence_0.759_Length_2462_k23	2731.31	3119.9	1.14227	0.191906	0.432496	0.652076	signal recognition particle receptor	7	C:signal recognition particle receptor complex; F:receptor activity; F:protein binding; F:GTPase activity; P:SRP-dependent cotranslational protein targeting to membrane; F:GTP binding; F:signal recognition particle binding	EC:3.6.5.1; EC:3.6.5.2; EC:3.6.5.3; EC:3.6.5.4	K13431	5785	4872	5515	3924	6614	5525	5047
Locus_441_Transcript_5/8_Confidence_0.759_Length_2487_k23	2726.32	3126.68	1.14685	0.197677	0.418782	0.639429	type ii secretory pathway family protein	7	C:signal recognition particle receptor complex; F:receptor activity; F:protein binding; F:GTPase activity; P:SRP-dependent cotranslational protein targeting to membrane; F:GTP binding; F:signal recognition particle binding	EC:3.6.5.1; EC:3.6.5.2; EC:3.6.5.3; EC:3.6.5.4	K13431	5785	4872	5515	3924	6614	5525	5047
Locus_441_Transcript_6/8_Confidence_0.759_Length_2464_k23	2732.85	3146.16	1.15124	0.203189	0.409263	0.63036	signal recognition particle receptor	7	C:signal recognition particle receptor complex; F:receptor activity; F:protein binding; F:GTPase activity; P:SRP-dependent cotranslational protein targeting to membrane; F:GTP binding; F:signal recognition particle binding	EC:3.6.5.1; EC:3.6.5.2; EC:3.6.5.3; EC:3.6.5.4	K13431	5785	4872	5515	3924	6614	5525	5047
Locus_441_Transcript_8/8_Confidence_0.759_Length_2221_k23	2768.27	3177.12	1.14769	0.198736	0.419303	0.63984	alpha subunit of the srp receptor	7	C:signal recognition particle receptor complex; F:receptor activity; F:protein binding; F:GTPase activity; P:SRP-dependent cotranslational protein targeting to membrane; F:GTP binding; F:signal recognition particle binding	EC:3.6.5.1; EC:3.6.5.2; EC:3.6.5.3; EC:3.6.5.4	K13431	5785	4872	5515	3924	6614	5525	5047
Locus_442_Transcript_2/10_Confidence_0.732_Length_7507_k23	4159.97	4408.07	1.05964	0.0835729	0.767167	0.887138	transcription initiation factor subunit taf1	5	F:nucleic acid binding; F:translation initiation factor activity; F:zinc ion binding; C:small-subunit processome; P:rRNA processing		K03125
Locus_442_Transcript_3/10_Confidence_0.732_Length_7564_k23	4222.98	4505.13	1.06681	0.0933076	0.744109	0.872964	transcription initiation factor subunit taf1	4	F:nucleic acid binding; F:translation initiation factor activity; F:zinc ion binding; F:transferase activity		K03125
Locus_442_Transcript_7/10_Confidence_0.732_Length_7529_k23	4233.28	4500.43	1.06311	0.0882853	0.755632	0.880012	transcription initiation factor subunit taf1	5	F:nucleic acid binding; F:translation initiation factor activity; F:zinc ion binding; C:small-subunit processome; P:rRNA processing		K03125
Locus_442_Transcript_8/10_Confidence_0.732_Length_7589_k23	4156.41	4405.1	1.05983	0.0838368	0.764372	0.885241	transcription initiation factor subunit taf1	5	F:nucleic acid binding; F:translation initiation factor activity; F:zinc ion binding; C:small-subunit processome; P:rRNA processing		K03125
Locus_442_Transcript_9/10_Confidence_0.707_Length_7536_k23	4184.92	4424.18	1.05717	0.080208	0.778379	0.893925	transcription initiation factor subunit taf1	5	F:nucleic acid binding; F:translation initiation factor activity; F:zinc ion binding; C:small-subunit processome; P:rRNA processing		K03125
Locus_443_Transcript_1/7_Confidence_0.647_Length_2230_k23	1083	504.524	0.465857	-1.10204	2.3e-07	2.54e-06	carotene isomerase	3	F:oxidoreductase activity; F:isomerase activity; P:carotenoid biosynthetic process	-	K09835	16491	16853	16117
Locus_443_Transcript_2/7_Confidence_0.353_Length_1066_k23	502.3	210.105	0.418286	-1.25744	2.07e-08	2.73e-07	carotenoid isomerase	3	F:oxidoreductase activity; F:isomerase activity; P:carotenoid biosynthetic process	-	K09835	16491	16853	16117
Locus_443_Transcript_4/7_Confidence_0.647_Length_2430_k23	1099.72	521.089	0.473839	-1.07753	5.28e-07	5.48e-06	carotene isomerase	3	F:oxidoreductase activity; F:isomerase activity; P:carotenoid biosynthetic process	-	K09835	16491	16853	16117
Locus_443_Transcript_5/7_Confidence_0.588_Length_1743_k23	881.799	384.137	0.435629	-1.19883	1.33e-08	1.81e-07	carotene isomerase	3	F:oxidoreductase activity; F:isomerase activity; P:carotenoid biosynthetic process	-	K09835	16491	16853	16117
Locus_443_Transcript_7/7_Confidence_0.647_Length_2112_k23	1086.02	492.405	0.453403	-1.14114	9.36e-08	1.11e-06	carotene isomerase	3	F:oxidoreductase activity; F:isomerase activity; P:carotenoid biosynthetic process	-	K09835	16491	16853	16117
Locus_444_Transcript_4/10_Confidence_0.393_Length_957_k23	2512.96	3030.69	1.20602	0.270258	0.272213	0.489529	endosomal protein	1	C:integral to membrane	-		16021
Locus_444_Transcript_5/10_Confidence_0.821_Length_2467_k23	6356	7146.2	1.12432	0.169058	0.565367	0.758193	transmembrane 9 superfamily protein member 1	2	C:membrane; C:cytoplasmic membrane-bounded vesicle	-		16020	16023
Locus_444_Transcript_7/10_Confidence_0.821_Length_2448_k23	6585.36	7554.65	1.14719	0.198102	0.506576	0.71427	transmembrane 9 superfamily protein member 1	2	C:cytoplasmic membrane-bounded vesicle; C:integral to membrane	-		16023	16021
Locus_445_Transcript_3/12_Confidence_0.629_Length_4490_k23	3555.25	2495.65	0.701962	-0.510535	0.0480775	0.135217	u6 snrna-associated sm-like protein lsm1	2	C:nucleus; C:small nucleolar ribonucleoprotein complex	-	K12620	5634	5732
Locus_445_Transcript_4/12_Confidence_0.600_Length_4499_k23	3545.69	2502.87	0.705889	-0.502487	0.051687	0.14315	u6 snrna-associated sm-like protein lsm1	2	C:nucleus; C:small nucleolar ribonucleoprotein complex	-	K12620	5634	5732
Locus_445_Transcript_5/12_Confidence_0.629_Length_4495_k23	3579.62	2521.44	0.704388	-0.505558	0.0502101	0.139995	u6 snrna-associated sm-like protein lsm1	2	C:nucleus; C:small nucleolar ribonucleoprotein complex	-	K12620	5634	5732
Locus_445_Transcript_8/12_Confidence_0.643_Length_4537_k23	3591.46	2528.28	0.703971	-0.506413	0.0503589	0.140315	u6 snrna-associated sm-like protein lsm1	2	C:nucleus; C:small nucleolar ribonucleoprotein complex	-	K12620	5634	5732
Locus_445_Transcript_10/12_Confidence_0.629_Length_4461_k23	3568.07	2465.81	0.691076	-0.533083	0.0391608	0.114593	u6 snrna-associated sm-like protein lsm1	2	C:nucleus; C:small nucleolar ribonucleoprotein complex	-	K12620	5634	5732
Locus_445_Transcript_11/12_Confidence_0.643_Length_4490_k23	3511.7	2451.57	0.698116	-0.518462	0.0440634	0.126005	u6 snrna-associated sm-like protein lsm1	2	C:nucleus; C:small nucleolar ribonucleoprotein complex	-	K12620	5634	5732
Locus_446_Transcript_1/2_Confidence_1.000_Length_11037_k23	4693.69	4667.56	0.994432	-0.00805516	0.975769	0.997916	ankyrin partial	0	-
Locus_446_Transcript_2/2_Confidence_1.000_Length_10811_k23	4684.58	4650.86	0.992803	-0.0104208	0.96871	0.994539	ankyrin unc44	0	-		K10380
Locus_447_Transcript_4/9_Confidence_0.680_Length_2834_k23	2787.19	3976.76	1.4268	0.512783	0.0466373	0.131954	---NA---	0	-
Locus_447_Transcript_5/9_Confidence_0.240_Length_1735_k23	2005.18	2861.26	1.42693	0.512918	0.0314426	0.0961453	---NA---	0	-
Locus_447_Transcript_8/9_Confidence_0.140_Length_989_k23	981.363	1401.06	1.42767	0.513661	0.014364	0.0506935	---NA---	0	-
Locus_448_Transcript_1/12_Confidence_1.000_Length_248_k23	26.9329	27.5516	1.02297	0.0327665	1	1	---NA---	0	-
Locus_448_Transcript_3/12_Confidence_0.576_Length_5299_k23	4781.32	2665.77	0.55754	-0.842854	0.00278758	0.0125138	protein	3	F:queuine tRNA-ribosyltransferase activity; P:queuosine biosynthetic process; C:mitochondrion	EC:2.4.2.29	K00773	8479	8616	5739
Locus_448_Transcript_8/12_Confidence_0.545_Length_4871_k23	4606.06	2384.82	0.517757	-0.949652	0.000641684	0.00348684	queuine trna-ribosyltransferase	3	F:queuine tRNA-ribosyltransferase activity; P:queuosine biosynthetic process; C:mitochondrion	EC:2.4.2.29	K00773	8479	8616	5739
Locus_448_Transcript_11/12_Confidence_0.576_Length_5139_k23	4835.5	2653.04	0.54866	-0.866016	0.0021519	0.0100205	protein	3	F:queuine tRNA-ribosyltransferase activity; P:queuosine biosynthetic process; C:mitochondrion	EC:2.4.2.29	K00773	8479	8616	5739
Locus_449_Transcript_1/2_Confidence_1.000_Length_1213_k23	2363.51	944.436	0.39959	-1.32341	1.66e-08	2.22e-07	optic atrophy 3 protein	1	F:binding	-		5488
Locus_449_Transcript_2/2_Confidence_1.000_Length_838_k23	1429.07	615.003	0.430354	-1.21641	1.78e-08	2.36e-07	hypothetical protein CHLNCDRAFT_143552 [Chlorella variabilis]	0	-
Locus_450_Transcript_7/40_Confidence_1.000_Length_340_k23	57.1588	53.3369	0.933135	-0.0998429	0.907317	0.967037	---NA---	0	-
Locus_450_Transcript_13/40_Confidence_1.000_Length_282_k23	30.0651	42.3519	1.40868	0.49434	0.337737	0.56139	---NA---	0	-
Locus_450_Transcript_19/40_Confidence_1.000_Length_128_k23	7.26269	14.9534	2.05893	1.0419	0.239372	0.45047	---NA---	0	-
Locus_450_Transcript_33/40_Confidence_0.142_Length_2675_k23	1944.34	1730.87	0.890209	-0.167784	0.484986	0.697742	oxysterol binding family member 9	1	P:steroid metabolic process		K06867
Locus_450_Transcript_35/40_Confidence_0.011_Length_156_k23	48.6159	51.2231	1.05363	0.0753672	0.777644	0.893555	---NA---	0	-
Locus_450_Transcript_40/40_Confidence_0.195_Length_4291_k23	4167.77	2386.3	0.572561	-0.804499	0.0033989	0.0148951	nuclease domain protein	3	P:oxidation reduction; F:DNA binding; F:sulfiredoxin activity	EC:1.8.98.2		55114	3677	32542
Locus_451_Transcript_4/8_Confidence_0.500_Length_2055_k23	1788.6	1413.98	0.790548	-0.339075	0.129039	0.291256	cytochrome p450 superfamily	7	F:metal ion binding; P:oxidation reduction; F:heme binding; F:oxidoreductase activity; F:electron carrier activity; F:iron ion binding; F:monooxygenase activity		K12664
Locus_451_Transcript_7/8_Confidence_0.542_Length_2283_k23	2031.25	1609.42	0.792329	-0.335829	0.148146	0.322287	cytochrome p450	7	F:metal ion binding; F:heme binding; F:electron carrier activity; F:iron ion binding; F:monooxygenase activity; P:oxidation reduction; F:oxidoreductase activity		K12664
Locus_452_Transcript_5/10_Confidence_0.667_Length_4513_k23	4301.58	4006.68	0.931444	-0.10246	0.721906	0.86006	hypothetical protein CHLNCDRAFT_144281 [Chlorella variabilis]	0	-
Locus_452_Transcript_6/10_Confidence_0.667_Length_4529_k23	4275.47	4003.89	0.936479	-0.0946809	0.743342	0.872408	hypothetical protein CHLNCDRAFT_144281 [Chlorella variabilis]	2	P:lipid metabolic process; F:triglyceride lipase activity
Locus_452_Transcript_7/10_Confidence_0.310_Length_1499_k23	2319.21	2399.75	1.03473	0.0492525	0.851396	0.939452	hypothetical protein CHLNCDRAFT_144281 [Chlorella variabilis]	0	-
Locus_452_Transcript_8/10_Confidence_0.667_Length_4534_k23	4266.76	3951.05	0.926008	-0.110904	0.698377	0.846585	hypothetical protein CHLNCDRAFT_144281 [Chlorella variabilis]	0	-
Locus_453_Transcript_2/3_Confidence_0.588_Length_378_k23	973.279	915.402	0.940534	-0.0884477	0.667255	0.827428	---NA---	0	-
Locus_455_Transcript_1/16_Confidence_1.000_Length_214_k23	16.675	20.3585	1.2209	0.287943	0.605393	0.785263	---NA---	0	-
Locus_455_Transcript_5/16_Confidence_1.000_Length_133_k23	9.12255	11.5305	1.26396	0.337953	0.562502	0.755984	---NA---	0	-
Locus_455_Transcript_7/16_Confidence_0.386_Length_4231_k23	3916.91	4078.11	1.04115	0.0581838	0.832067	0.929459	hypothetical protein CHLNCDRAFT_27908 [Chlorella variabilis]	1	F:binding		K12864
Locus_455_Transcript_8/16_Confidence_0.386_Length_4195_k23	3949.42	4085.61	1.03448	0.0489109	0.858353	0.943006	hypothetical protein CHLNCDRAFT_27908 [Chlorella variabilis]	1	F:binding		K12864
Locus_455_Transcript_10/16_Confidence_0.386_Length_4209_k23	3828.59	3995.78	1.04367	0.0616641	0.821025	0.922574	sulfolipid synthase	1	C:plastid	-	K06119	9536
Locus_455_Transcript_12/16_Confidence_0.386_Length_4266_k23	3931.91	4063.64	1.0335	0.0475399	0.859627	0.94369	sulfolipid synthase	2	F:binding; P:biosynthetic process		K12864
Locus_455_Transcript_13/16_Confidence_0.386_Length_4214_k23	3936.71	4035.45	1.02508	0.0357385	0.896969	0.962265	sulfolipid synthase	1	C:plastid	-	K06119	9536
Locus_455_Transcript_16/16_Confidence_0.386_Length_4074_k23	3940.59	4092.65	1.03859	0.0546226	0.842295	0.935075	sulfolipid synthase	1	C:plastid	-	K12864	9536
Locus_457_Transcript_4/7_Confidence_0.450_Length_1375_k23	5357.83	1888.89	0.352548	-1.50411	1.44e-07	1.65e-06	hypothetical protein CHLNCDRAFT_53148 [Chlorella variabilis]	0	-
Locus_457_Transcript_5/7_Confidence_0.850_Length_5362_k23	9572.73	4064.22	0.424562	-1.23595	0.000153007	0.000974297	hypothetical protein CHLNCDRAFT_58247 [Chlorella variabilis]	0	-
Locus_458_Transcript_1/6_Confidence_0.154_Length_558_k23	174.793	195.458	1.11822	0.161209	0.489085	0.701004	---NA---	0	-
Locus_458_Transcript_3/6_Confidence_0.538_Length_1041_k23	649.549	560.265	0.862544	-0.213329	0.298885	0.520445	zinc finger family protein	3	F:binding; F:protein kinase activity; P:metabolic process	-		5488	4672	8152
Locus_459_Transcript_5/10_Confidence_0.692_Length_2608_k23	3214.04	3258.55	1.01385	0.0198425	0.944809	0.984561	rab escort protein	0	-
Locus_459_Transcript_7/10_Confidence_0.641_Length_2726_k23	3222.43	3279.06	1.01757	0.0251306	0.929747	0.977657	protein	1	P:regulation of GTPase activity
Locus_459_Transcript_8/10_Confidence_0.667_Length_2675_k23	3251.56	3279.65	1.00864	0.0124065	0.965933	0.993139	gdp dissociation inhibitor family protein	4	P:regulation of GTPase activity; C:Rab-protein geranylgeranyltransferase complex; P:intracellular protein transport; F:Rab geranylgeranyltransferase activity
Locus_460_Transcript_1/3_Confidence_0.556_Length_1796_k23	325.287	626.245	1.92521	0.945013	3.32e-06	3.01e-05	l-aspartate dehydrogenase-like	0	-
Locus_460_Transcript_2/3_Confidence_0.778_Length_1946_k23	357.236	639.346	1.7897	0.839718	3.4e-05	0.000251023	hypothetical protein CHLNCDRAFT_134697 [Chlorella variabilis]	0	-		K15235
Locus_460_Transcript_3/3_Confidence_0.667_Length_1860_k23	358.38	643.03	1.79427	0.843398	3.16e-05	0.000235258	hypothetical protein CHLNCDRAFT_134697 [Chlorella variabilis]	0	-		K15235
Locus_464_Transcript_2/10_Confidence_0.065_Length_958_k23	409.756	556.887	1.35907	0.442619	0.0323542	0.0983903	---NA---	0	-
Locus_464_Transcript_5/10_Confidence_0.677_Length_3449_k23	2512.44	2030.7	0.808257	-0.307114	0.212526	0.416098	e3 ubiquitin ligase interacting with arginine methyltransferase	6	F:metal ion binding; F:nucleic acid binding; F:methyltransferase activity; F:ligase activity; F:transferase activity; F:zinc ion binding		K09250
Locus_464_Transcript_6/10_Confidence_0.677_Length_3400_k23	2508.17	2015.2	0.803456	-0.315709	0.197741	0.395672	e3 ubiquitin ligase interacting with arginine methyltransferase	6	F:metal ion binding; F:nucleic acid binding; F:methyltransferase activity; F:ligase activity; F:transferase activity; F:zinc ion binding		K09250
Locus_464_Transcript_7/10_Confidence_0.677_Length_3421_k23	2508.17	2040.33	0.813476	-0.297829	0.227347	0.43514	e3 ubiquitin ligase interacting with arginine methyltransferase	6	F:metal ion binding; F:nucleic acid binding; F:methyltransferase activity; F:ligase activity; F:transferase activity; F:zinc ion binding		K09250
Locus_464_Transcript_8/10_Confidence_0.677_Length_3440_k23	2551.68	2011.21	0.788192	-0.343381	0.163943	0.346743	e3 ubiquitin ligase interacting with arginine methyltransferase	10	F:metal ion binding; F:nucleic acid binding; F:methyltransferase activity; F:ligase activity; F:transferase activity; F:zinc ion binding; P:DNA repair; F:damaged DNA binding; F:exodeoxyribonuclease III activity; C:nucleus		K09250
Locus_464_Transcript_9/10_Confidence_0.677_Length_3577_k23	2539.25	2019.43	0.795287	-0.330453	0.179184	0.369259	e3 ubiquitin ligase interacting with arginine methyltransferase	2	F:binding; F:catalytic activity	-	K09250	5488	3824
Locus_464_Transcript_10/10_Confidence_0.677_Length_3308_k23	2558.81	2031.18	0.793798	-0.333156	0.175966	0.364844	e3 ubiquitin ligase interacting with arginine methyltransferase	6	F:metal ion binding; F:nucleic acid binding; F:methyltransferase activity; F:ligase activity; F:transferase activity; F:zinc ion binding		K09250
Locus_466_Transcript_2/10_Confidence_0.328_Length_3877_k23	2640.55	2010.57	0.761423	-0.39323	0.115368	0.268214	protein	1	F:binding	-		5488
Locus_466_Transcript_3/10_Confidence_0.328_Length_3938_k23	2664.23	2009.85	0.754383	-0.406631	0.105411	0.250777	protein	1	F:binding	-		5488
Locus_466_Transcript_4/10_Confidence_0.312_Length_3630_k23	2502.36	1914.42	0.765048	-0.386378	0.118199	0.273088	protein	1	F:binding	-		5488
Locus_466_Transcript_6/10_Confidence_0.094_Length_1873_k23	1345.27	1000.47	0.743695	-0.427217	0.0537994	0.147811	---NA---	0	-
Locus_466_Transcript_7/10_Confidence_0.250_Length_3572_k23	2440.46	1876.74	0.769011	-0.378923	0.118935	0.274452	protein	2	F:binding; C:cell part	-		5488	44464
Locus_466_Transcript_8/10_Confidence_0.328_Length_3833_k23	2686.76	2082.42	0.775066	-0.36761	0.145253	0.317694	protein	1	F:binding	-		5488
Locus_466_Transcript_10/10_Confidence_0.516_Length_703_k23	109.736	134.553	1.22615	0.294133	0.296783	0.518254	amidohydrolase	2	F:hydrolase activity; P:cellular metabolic process	-		16787	44237
Locus_467_Transcript_2/6_Confidence_0.208_Length_1190_k23	406.005	365.735	0.900815	-0.150698	0.524851	0.72937	tic62 protein	5	F:binding; P:metabolic process; F:catalytic activity; C:plastid; C:chloroplast
Locus_467_Transcript_3/6_Confidence_0.083_Length_638_k23	211.863	267.477	1.2625	0.336285	0.126964	0.287904	---NA---	0	-
Locus_467_Transcript_4/6_Confidence_0.792_Length_3321_k23	1445.47	1446.24	1.00053	0.000771473	0.946948	0.98558	ring finger protein	1	F:metal ion binding	-	K13127	46872
Locus_467_Transcript_5/6_Confidence_0.792_Length_3365_k23	1446.74	1451.93	1.00359	0.00516681	0.937381	0.980951	ring finger protein	1	F:metal ion binding	-	K13127	46872
Locus_467_Transcript_6/6_Confidence_0.792_Length_3078_k23	1432.79	1436.72	1.00274	0.00395164	0.937134	0.98075	zinc finger ccch domain-containing protein 1	2	F:nucleic acid binding; F:metal ion binding	-	K13127	3676	46872
Locus_469_Transcript_2/7_Confidence_0.630_Length_740_k23	963.537	1203.26	1.2488	0.320541	0.12008	0.276355	cytochrome cyp711 clan	8	F:metal ion binding; P:oxidation reduction; F:heme binding; F:oxidoreductase activity; F:electron carrier activity; F:iron ion binding; F:monooxygenase activity; F:aromatase activity		K07427
Locus_469_Transcript_4/7_Confidence_0.481_Length_774_k23	759.727	939.376	1.23647	0.306222	0.12105	0.277919	cytochrome p450	7	F:metal ion binding; P:oxidation reduction; F:heme binding; F:oxidoreductase activity; F:electron carrier activity; F:iron ion binding; F:monooxygenase activity		K07427
Locus_470_Transcript_3/3_Confidence_0.700_Length_1396_k23	1225.81	578.074	0.471585	-1.08441	4.35e-07	4.59e-06	hypothetical protein CHLNCDRAFT_138537 [Chlorella variabilis]	0	-
Locus_471_Transcript_1/2_Confidence_1.000_Length_1950_k23	658.157	737.867	1.12111	0.164928	0.38394	0.606828	abc transporter	9	F:ATPase activity, coupled to transmembrane movement of substances; P:auxin biosynthetic process; C:integral to membrane; P:transport; F:nucleotide binding; F:nucleoside-triphosphatase activity; F:ATP binding; F:ATPase activity; P:transmembrane transport		K05665
Locus_471_Transcript_2/2_Confidence_1.000_Length_1712_k23	646.345	707.134	1.09405	0.129678	0.489278	0.701103	abc transporter	9	F:ATPase activity, coupled to transmembrane movement of substances; P:auxin biosynthetic process; C:integral to membrane; P:transport; F:nucleotide binding; F:nucleoside-triphosphatase activity; F:ATP binding; F:ATPase activity; P:transmembrane transport		K05665
Locus_473_Transcript_1/12_Confidence_1.000_Length_285_k23	36.6112	43.2665	1.18178	0.240966	0.600318	0.781772	---NA---	0	-
Locus_473_Transcript_2/12_Confidence_1.000_Length_252_k23	37.0539	43.5727	1.17593	0.233801	0.615879	0.792098	---NA---	0	-
Locus_473_Transcript_3/12_Confidence_0.034_Length_994_k23	385.311	297.841	0.77299	-0.371478	0.0919349	0.226286	hypothetical protein CHLNCDRAFT_140441 [Chlorella variabilis]	0	-
Locus_473_Transcript_4/12_Confidence_0.690_Length_5270_k23	7024.5	6266.68	0.892117	-0.164696	0.60786	0.786754	dna polymerase kappa subunit	2	C:membrane; P:DNA repair	-	K03511	16020	6281
Locus_473_Transcript_6/12_Confidence_0.690_Length_5278_k23	7019.82	6226.09	0.88693	-0.173107	0.589263	0.774485	dna polymerase kappa subunit	2	C:membrane; P:DNA repair	-	K03511	16020	6281
Locus_473_Transcript_7/12_Confidence_0.690_Length_5348_k23	7056.9	6290.42	0.891385	-0.16588	0.608057	0.786841	dna polymerase kappa subunit	2	C:membrane; P:DNA repair	-	K03511	16020	6281
Locus_473_Transcript_8/12_Confidence_0.690_Length_5342_k23	7211.18	6387.87	0.885829	-0.1749	0.586784	0.772609	dna polymerase kappa subunit	2	C:membrane; P:DNA repair	-	K03511	16020	6281
Locus_474_Transcript_7/9_Confidence_0.333_Length_2765_k23	3742.82	3133.83	0.837291	-0.256199	0.335962	0.55936	ac011665_1 protease	3	P:proteolysis; F:serine-type endopeptidase activity; F:hydrolase activity
Locus_475_Transcript_1/6_Confidence_0.100_Length_312_k23	64.5823	49.4803	0.766158	-0.384285	0.356069	0.579694	---NA---	0	-
Locus_475_Transcript_4/6_Confidence_0.750_Length_2459_k23	1138.69	768.539	0.674931	-0.567189	0.00776929	0.0301748	3-dehydroquinate synthase	3	P:aromatic amino acid family biosynthetic process; F:3-dehydroquinate synthase activity; C:plastid	EC:4.2.3.4	K01735	9073	3856	9536
Locus_476_Transcript_1/3_Confidence_0.889_Length_760_k23	3914.06	2117.54	0.541008	-0.886279	0.00080199	0.00423422	---NA---	0	-
Locus_477_Transcript_2/4_Confidence_0.812_Length_3397_k23	1955.1	888.586	0.454497	-1.13766	1.51e-06	1.45e-05	serine protease inhibitor	3	F:peptidase activity; F:peptidase inhibitor activity; F:serine-type endopeptidase inhibitor activity
Locus_477_Transcript_4/4_Confidence_0.812_Length_3205_k23	1983.36	858.725	0.432965	-1.20768	3.36e-07	3.61e-06	serine protease inhibitor	3	F:peptidase activity; F:peptidase inhibitor activity; F:serine-type endopeptidase inhibitor activity
Locus_478_Transcript_1/2_Confidence_1.000_Length_2471_k23	849.955	810.587	0.953682	-0.0684202	0.741984	0.871476	protease do-like 5	3	F:peptidase activity; P:photosystem II repair; C:chloroplast thylakoid lumen	-	K01362	8233	10206	9543
Locus_478_Transcript_2/2_Confidence_1.000_Length_1902_k23	469.194	559.631	1.19275	0.254292	0.217235	0.422028	protease do-like 5	4	P:photosystem II repair; C:chloroplast thylakoid lumen; F:serine-type peptidase activity; P:proteolysis	-	K01362	10206	9543	8236	6508
Locus_479_Transcript_1/1_Confidence_1.000_Length_563_k23	990.293	1145.98	1.15721	0.210656	0.342508	0.566085	---NA---	0	-
Locus_481_Transcript_1/6_Confidence_0.385_Length_939_k23	631.707	434.821	0.688326	-0.538835	0.00727784	0.0285365	protein	4	F:unfolded protein binding; P:response to stress; C:cytoplasm; P:protein folding		K04083
Locus_481_Transcript_6/6_Confidence_0.231_Length_951_k23	651.071	452.28	0.694671	-0.525599	0.00836007	0.032136	protein	4	F:unfolded protein binding; P:response to stress; C:cytoplasm; P:protein folding		K04083
Locus_482_Transcript_1/9_Confidence_0.714_Length_1056_k23	2662.15	2202.87	0.827479	-0.273205	0.259738	0.475334	rna polymerase ii second largest subunit	2	F:nucleotidyltransferase activity; F:binding	EC:2.7.7.0	K03010	16779	5488
Locus_482_Transcript_2/9_Confidence_0.686_Length_866_k23	2316.43	1980.21	0.854851	-0.226256	0.338096	0.561729	rna polymerase ii second largest subunit	4	P:transcription; F:DNA-directed RNA polymerase activity; F:ribonucleoside binding; F:DNA binding	EC:2.7.7.6	K03010	6350	3899	32549	3677
Locus_482_Transcript_3/9_Confidence_0.686_Length_1098_k23	2646.49	2237.55	0.845478	-0.242161	0.32133	0.544318	rna polymerase ii second largest subunit	4	P:transcription; F:DNA-directed RNA polymerase activity; F:ribonucleoside binding; F:DNA binding	EC:2.7.7.6	K03010	6350	3899	32549	3677
Locus_482_Transcript_4/9_Confidence_0.600_Length_1018_k23	2504.64	2116.62	0.845079	-0.242843	0.300518	0.522212	rna polymerase ii second largest subunit	4	P:transcription; F:DNA-directed RNA polymerase activity; F:ribonucleoside binding; F:DNA binding	EC:2.7.7.6	K03010	6350	3899	32549	3677
Locus_482_Transcript_5/9_Confidence_0.686_Length_1167_k23	2564.72	2214.53	0.863459	-0.2118	0.376905	0.600154	rna polymerase ii second largest subunit	4	P:transcription; F:DNA-directed RNA polymerase activity; F:ribonucleoside binding; F:DNA binding	EC:2.7.7.6	K03010	6350	3899	32549	3677
Locus_482_Transcript_6/9_Confidence_0.686_Length_1240_k23	2661.72	2229.4	0.837578	-0.255704	0.293758	0.514865	rna polymerase ii second largest subunit	4	P:transcription; F:DNA-directed RNA polymerase activity; F:ribonucleoside binding; F:DNA binding	EC:2.7.7.6	K03010	6350	3899	32549	3677
Locus_482_Transcript_7/9_Confidence_0.686_Length_1083_k23	2611.61	2247.64	0.860636	-0.216525	0.367627	0.591225	rna polymerase ii second largest subunit	2	F:nucleotidyltransferase activity; F:binding	EC:2.7.7.0	K03010	16779	5488
Locus_483_Transcript_2/9_Confidence_0.756_Length_2292_k23	7458.12	4444.05	0.595868	-0.746936	0.0141362	0.0500302	protein binding	1	F:protein binding
Locus_483_Transcript_3/9_Confidence_0.756_Length_2184_k23	7385.94	4522.5	0.612312	-0.707661	0.0202164	0.0671643	protein binding	1	F:protein binding
Locus_483_Transcript_4/9_Confidence_0.146_Length_1193_k23	2334.81	1319.27	0.565046	-0.82356	0.000376096	0.0021658	regulatory subunit	0	-
Locus_483_Transcript_5/9_Confidence_0.683_Length_1799_k23	6268.6	3925.85	0.626272	-0.675139	0.0216425	0.0709064	f-box-containing protein 1	0	-
Locus_483_Transcript_6/9_Confidence_0.805_Length_2762_k23	8722.71	5233.7	0.600009	-0.736945	0.0195684	0.0653865	protein binding	1	F:protein binding
Locus_483_Transcript_7/9_Confidence_0.805_Length_2913_k23	8783.06	5284.27	0.601643	-0.733019	0.0204463	0.0677683	protein binding	1	F:protein binding
Locus_484_Transcript_1/2_Confidence_1.000_Length_1040_k23	1205.41	545.007	0.452135	-1.14517	8.69e-08	1.04e-06	transmembrane and coiled-coil domains 1	1	C:integral to membrane
Locus_485_Transcript_2/10_Confidence_0.641_Length_1243_k23	1406.83	881.59	0.626648	-0.674273	0.00176839	0.00844256	---NA---	0	-
Locus_485_Transcript_3/10_Confidence_0.718_Length_1745_k23	1586.63	1030.73	0.649635	-0.622298	0.00458715	0.0192205	---NA---	0	-
Locus_485_Transcript_5/10_Confidence_0.282_Length_616_k23	346.816	253.091	0.729757	-0.454513	0.0437578	0.125321	---NA---	0	-
Locus_485_Transcript_6/10_Confidence_0.590_Length_1176_k23	1366.05	847.302	0.620256	-0.689065	0.00131311	0.00652114	---NA---	0	-
Locus_485_Transcript_7/10_Confidence_0.641_Length_1537_k23	1429.91	903.997	0.632205	-0.661535	0.0021836	0.0101406	---NA---	0	-
Locus_485_Transcript_8/10_Confidence_0.641_Length_1601_k23	1464.15	954.698	0.652048	-0.616951	0.00461832	0.0193323	---NA---	0	-
Locus_485_Transcript_10/10_Confidence_0.641_Length_1341_k23	1489.42	932.379	0.626001	-0.675762	0.00186579	0.00884929	---NA---	0	-
Locus_486_Transcript_2/5_Confidence_0.125_Length_195_k23	35.6208	35.8124	1.00538	0.00774067	1	1	---NA---	0	-
Locus_486_Transcript_4/5_Confidence_0.667_Length_2159_k23	2272.09	3242.61	1.42714	0.513131	0.0352315	0.105204	protein	5	C:cytoplasm; P:auxin biosynthetic process; P:protein folding; F:ATP binding; F:unfolded protein binding	-	K09494	5737	9851	6457	5524	51082
Locus_488_Transcript_1/3_Confidence_0.778_Length_3671_k23	2068.07	1206.71	0.583497	-0.777204	0.000806559	0.00425437	protein	0	-
Locus_488_Transcript_2/3_Confidence_0.778_Length_3735_k23	2150.5	1248.54	0.580581	-0.78443	0.000785267	0.00415602	protein	0	-
Locus_489_Transcript_1/2_Confidence_0.500_Length_569_k23	1573.52	1874.27	1.19113	0.252335	0.268535	0.485308	---NA---	0	-
Locus_490_Transcript_1/1_Confidence_1.000_Length_229_k23	152.12	190.228	1.25051	0.322518	0.205826	0.406881	---NA---	0	-
Locus_492_Transcript_1/4_Confidence_0.143_Length_705_k23	137.547	137.126	0.996942	-0.00441818	1	1	natc n	1	C:plastid
Locus_492_Transcript_2/4_Confidence_0.714_Length_2900_k23	1051.98	887.326	0.843483	-0.24557	0.284339	0.504089	natc n -terminal mak10 subunit-like	1	C:plastid
Locus_492_Transcript_3/4_Confidence_0.786_Length_2935_k23	1056.12	911.696	0.863253	-0.212145	0.361249	0.585011	natc n -terminal mak10 subunit-like	1	C:plastid
Locus_492_Transcript_4/4_Confidence_0.714_Length_2741_k23	1027.61	865.072	0.841825	-0.248408	0.277252	0.495565	natc n -terminal mak10 subunit-like	1	C:plastid
Locus_493_Transcript_1/5_Confidence_0.667_Length_924_k23	555.11	524.062	0.944068	-0.0830367	0.735662	0.867867	mitochondrial matrix protein frataxin	1	C:mitochondrion	-		5739
Locus_493_Transcript_2/5_Confidence_0.167_Length_508_k23	259.431	251.829	0.970698	-0.0429058	0.908304	0.967499	hypothetical protein CHLNCDRAFT_20883 [Chlorella variabilis]	0	-
Locus_493_Transcript_3/5_Confidence_0.667_Length_913_k23	584.78	546.558	0.934638	-0.0975206	0.674714	0.832507	mitochondrial matrix protein frataxin	1	C:mitochondrion	-		5739
Locus_493_Transcript_4/5_Confidence_0.667_Length_982_k23	574.032	551.025	0.95992	-0.059014	0.811211	0.915732	mitochondrial precursor	26	P:regulation of ferrochelatase activity; P:embryonic development ending in birth or egg hatching; P:proprioception; P:iron incorporation into metallo-sulfur cluster; P:negative regulation of organ growth; P:cellular iron ion homeostasis; P:negative regulation of multicellular organism growth; C:mitochondrial matrix; P:heme biosynthetic process; P:positive regulation of metalloenzyme activity; P:r…	-		10722	9792	19230	18283	46621	6879	40015	5759	6783	48554	10039	5829	7628	16540	51537	8284	45773	8199	51353	34986	7005	9060	51349	51347	8198	19899
Locus_493_Transcript_5/5_Confidence_0.667_Length_828_k23	587.913	558.002	0.949124	-0.075331	0.744866	0.873464	mitochondrial matrix protein frataxin	1	C:mitochondrion	-		5739
Locus_495_Transcript_5/17_Confidence_1.000_Length_112_k23	12.1098	8.26078	0.682157	-0.551825	0.515094	0.721304	---NA---	0	-
Locus_495_Transcript_9/17_Confidence_0.194_Length_1785_k23	1668.75	959.269	0.574844	-0.798757	0.000387338	0.00222491	eukaryotic translation initiation factor 2 gamma	3	F:GTPase activity; F:translation initiation factor activity; F:GTP binding	EC:3.6.5.1; EC:3.6.5.2; EC:3.6.5.3; EC:3.6.5.4	K03242	3924	3743	5525
Locus_495_Transcript_10/17_Confidence_0.388_Length_4822_k23	4154.01	3710.78	0.893301	-0.162781	0.57004	0.761575	dna-damage-inducible protein f	6	P:drug transmembrane transport; C:integral to membrane; C:membrane; F:drug transmembrane transporter activity; P:transmembrane transport; F:antiporter activity
Locus_495_Transcript_11/17_Confidence_0.194_Length_1859_k23	1712.95	997.743	0.582471	-0.779743	0.000543167	0.00300375	eukaryotic translation initiation factor 2 gamma	3	F:GTPase activity; F:translation initiation factor activity; F:GTP binding	EC:3.6.5.1; EC:3.6.5.2; EC:3.6.5.3; EC:3.6.5.4	K03242	3924	3743	5525
Locus_495_Transcript_12/17_Confidence_0.388_Length_5307_k23	4212	3756.05	0.891751	-0.165287	0.566506	0.758898	mate efflux family protein	6	P:drug transmembrane transport; C:membrane; F:drug transmembrane transporter activity; P:transmembrane transport; F:antiporter activity; C:integral to membrane
Locus_495_Transcript_13/17_Confidence_0.388_Length_5203_k23	4200.63	3731.05	0.888213	-0.171023	0.554999	0.750488	mate efflux family protein	6	P:drug transmembrane transport; C:integral to membrane; C:membrane; F:drug transmembrane transporter activity; P:transmembrane transport; F:antiporter activity
Locus_495_Transcript_14/17_Confidence_0.194_Length_1666_k23	1748.63	1011.02	0.578179	-0.790413	0.000476059	0.00267822	eukaryotic translation initiation factor 2 gamma	3	F:GTPase activity; F:translation initiation factor activity; F:GTP binding	EC:3.6.5.1; EC:3.6.5.2; EC:3.6.5.3; EC:3.6.5.4	K03242	3924	3743	5525
Locus_496_Transcript_1/4_Confidence_0.786_Length_2469_k23	1576.52	2332.47	1.47951	0.565121	0.0132023	0.0471769	transducin wd40 domain-containing protein	2	F:nucleotide binding; C:cellular_component
Locus_496_Transcript_2/4_Confidence_0.429_Length_695_k23	391.438	567.223	1.44907	0.535131	0.00817089	0.0315318	hypothetical protein CHLNCDRAFT_7805 [Chlorella variabilis]	0	-
Locus_496_Transcript_3/4_Confidence_0.786_Length_2499_k23	1644.96	2432.44	1.47873	0.564356	0.0145152	0.0511474	transducin wd40 domain-containing protein	2	F:nucleotide binding; C:cellular_component
Locus_496_Transcript_4/4_Confidence_0.786_Length_2257_k23	1619.46	2427.93	1.49922	0.584211	0.011131	0.0409316	transducin wd40 domain-containing protein	2	F:nucleotide binding; C:cellular_component
Locus_497_Transcript_3/5_Confidence_0.750_Length_2669_k23	1690.57	2563.66	1.51645	0.600701	0.00905285	0.034348	#NAME?	3	C:peroxisome; F:zinc ion binding; F:protein binding	-		5777	8270	5515
Locus_497_Transcript_4/5_Confidence_0.750_Length_2798_k23	1685.11	2527.43	1.49986	0.584832	0.0109549	0.0403889	#NAME?	3	C:peroxisome; F:zinc ion binding; F:protein binding	-		5777	8270	5515
Locus_497_Transcript_5/5_Confidence_0.750_Length_2471_k23	1687.16	2554.16	1.51388	0.598253	0.00924256	0.0349509	#NAME?	3	C:peroxisome; F:zinc ion binding; F:protein binding	-		5777	8270	5515
Locus_498_Transcript_2/11_Confidence_0.551_Length_5105_k23	2705.19	9164.07	3.38758	1.76026	1.06e-09	1.67e-08	set domain protein	0	-
Locus_498_Transcript_3/11_Confidence_0.551_Length_5027_k23	2694.94	9080.07	3.36931	1.75245	1.17e-09	1.83e-08	set domain protein	0	-
Locus_498_Transcript_4/11_Confidence_0.292_Length_1763_k23	1047.34	2003.04	1.9125	0.935459	1.46e-05	0.000117003	uncharacterized protein	6	P:protein folding; F:heat shock protein binding; P:chromoplast organization; P:carotene biosynthetic process; F:unfolded protein binding; C:plastid	-		6457	31072	9661	16120	51082	9536
Locus_498_Transcript_5/11_Confidence_0.539_Length_5128_k23	2642.45	8689.18	3.28831	1.71735	1.85e-09	2.8e-08	set domain protein	0	-
Locus_498_Transcript_7/11_Confidence_0.551_Length_5104_k23	2681.48	8983.22	3.35009	1.7442	1.36e-09	2.1e-08	set domain protein	0	-
Locus_498_Transcript_8/11_Confidence_0.292_Length_1824_k23	1056.92	2008.23	1.90007	0.926054	1.77e-05	0.000139673	hypothetical protein CHLNCDRAFT_55274 [Chlorella variabilis]	1	F:protein binding	-		5515
Locus_498_Transcript_10/11_Confidence_0.382_Length_3087_k23	1571.82	2417.11	1.53778	0.620848	0.00667874	0.0265203	uncharacterized protein	2	P:cellular metabolic process; P:primary metabolic process	-		44237	44238
Locus_499_Transcript_3/12_Confidence_0.618_Length_3990_k23	3739.72	2608.96	0.697634	-0.519457	0.0496249	0.138729	peptidyl-prolyl cis-trans cyclophilin-type	4	P:protein folding; F:nucleic acid binding; F:peptidyl-prolyl cis-trans isomerase activity; F:nucleotide binding	EC:5.2.1.8	K12735	6457	3676	3755	166
Locus_499_Transcript_4/12_Confidence_0.618_Length_3824_k23	3974.94	2701.51	0.679636	-0.557166	0.0377934	0.111363	peptidyl-prolyl cis-trans cyclophilin-type	4	F:RNA binding; F:protein binding; F:isomerase activity; C:nucleus	-	K12735	3723	5515	16853	5634
Locus_499_Transcript_6/12_Confidence_0.618_Length_4012_k23	4015.33	2701.2	0.672724	-0.571914	0.0338789	0.102028	peptidyl-prolyl cis-trans cyclophilin-type	4	F:RNA binding; F:protein binding; F:isomerase activity; C:nucleus	-	K12735	3723	5515	16853	5634
Locus_499_Transcript_7/12_Confidence_0.618_Length_3892_k23	4005.02	2691.48	0.672028	-0.573408	0.0326689	0.0991271	peptidyl-prolyl cis-trans cyclophilin-type	4	F:RNA binding; F:protein binding; F:isomerase activity; C:nucleus	-	K12735	3723	5515	16853	5634
Locus_499_Transcript_8/12_Confidence_0.618_Length_3961_k23	4017.16	2695.43	0.670978	-0.575662	0.0324291	0.0985787	peptidyl-prolyl cis-trans cyclophilin-type	4	F:RNA binding; F:protein binding; F:isomerase activity; C:nucleus	-	K12735	3723	5515	16853	5634
Locus_499_Transcript_9/12_Confidence_0.618_Length_3886_k23	3966.83	2674.24	0.674151	-0.568857	0.0339572	0.102192	peptidyl-prolyl cis-trans cyclophilin-type	6	P:protein folding; F:RNA binding; F:protein binding; C:nucleus; F:peptidyl-prolyl cis-trans isomerase activity; F:nucleotide binding	EC:5.2.1.8	K12735	6457	3723	5515	5634	3755	166
Locus_499_Transcript_10/12_Confidence_0.632_Length_3927_k23	3925.45	2690.44	0.685384	-0.545015	0.0416444	0.120492	peptidyl-prolyl cis-trans cyclophilin-type	4	P:protein folding; F:nucleic acid binding; F:peptidyl-prolyl cis-trans isomerase activity; F:nucleotide binding	EC:5.2.1.8	K12735	6457	3676	3755	166
Locus_500_Transcript_1/2_Confidence_1.000_Length_1928_k23	917.662	913.255	0.995198	-0.00694499	0.956999	0.989395	hypothetical protein CHLNCDRAFT_144888 [Chlorella variabilis]	0	-
Locus_500_Transcript_2/2_Confidence_1.000_Length_2418_k23	1197.17	1188.8	0.993011	-0.0101187	0.961349	0.991098	hypothetical protein CHLNCDRAFT_144888 [Chlorella variabilis]	0	-
Locus_501_Transcript_3/4_Confidence_0.727_Length_3162_k23	1166.59	1253.75	1.07471	0.103951	0.580567	0.768293	glycine d-amino acid oxidase-like protein	1	C:chloroplast	-	K14606	9507
Locus_503_Transcript_2/7_Confidence_0.576_Length_2316_k23	2448.43	2149.94	0.87809	-0.187559	0.442761	0.66126	amyloid beta precursor protein binding protein 1	10	F:small protein activating enzyme activity; P:DNA repair; P:response to water deprivation; P:leaf morphogenesis; P:protein ubiquitination; F:protein binding; P:post-embryonic development; P:auxin homeostasis; P:auxin mediated signaling pathway; C:nucleus	-	K04532	8641	6281	9414	9965	16567	5515	9791	10252	9734	5634
Locus_503_Transcript_5/7_Confidence_0.788_Length_2836_k23	2652.07	2323.93	0.87627	-0.190552	0.446178	0.664172	nedd8-activating enzyme e1 regulatory subunit	3	F:binding; P:metabolic process; F:catalytic activity		K04532
Locus_506_Transcript_5/9_Confidence_0.519_Length_1503_k23	911.702	565.866	0.620671	-0.6881	0.000970624	0.00500949	transducin family protein	3	C:CUL4 RING ubiquitin ligase complex; F:nucleotide binding; C:heterotrimeric G-protein complex	EC:3.6.5.1	K13124	80008	166	5834
Locus_506_Transcript_7/9_Confidence_0.556_Length_1532_k23	960.768	602.117	0.626703	-0.674145	0.0012265	0.00614717	transducin family protein	3	C:CUL4 RING ubiquitin ligase complex; F:nucleotide binding; C:heterotrimeric G-protein complex	EC:3.6.5.1	K13124	80008	166	5834
Locus_506_Transcript_8/9_Confidence_0.556_Length_1512_k23	959.343	589.801	0.614797	-0.701818	0.000765678	0.00406209	wd repeat domain 5b	1	F:kinase activity		K13124
Locus_506_Transcript_9/9_Confidence_0.556_Length_1335_k23	986.3	587.666	0.595829	-0.747031	0.00032913	0.00192259	transducin family protein	3	C:CUL4 RING ubiquitin ligase complex; F:nucleotide binding; C:heterotrimeric G-protein complex	EC:3.6.5.1	K13124	80008	166	5834
Locus_507_Transcript_1/7_Confidence_0.591_Length_2177_k23	1237.79	853.749	0.689735	-0.535885	0.0111057	0.0408594	alpha beta hydrolase fold protein	10	F:structural constituent of ribosome; C:ribonucleoprotein complex; F:cis-stilbene-oxide hydrolase activity; F:hydrolase activity; F:rRNA binding; P:translation; F:RNA binding; C:ribosome; F:catalytic activity; C:intracellular
Locus_507_Transcript_3/7_Confidence_0.500_Length_782_k23	519.499	349.2	0.672186	-0.573068	0.00466804	0.0195059	hypothetical protein CHLNCDRAFT_141294 [Chlorella variabilis]	0	-
Locus_507_Transcript_4/7_Confidence_0.545_Length_2515_k23	1366.42	961.014	0.703309	-0.507769	0.0187478	0.0631368	alpha beta hydrolase fold protein	10	F:catalytic activity; F:hydrolase activity; F:structural constituent of ribosome; C:ribonucleoprotein complex; F:cis-stilbene-oxide hydrolase activity; F:rRNA binding; P:translation; F:RNA binding; C:ribosome; C:intracellular
Locus_507_Transcript_5/7_Confidence_0.273_Length_800_k23	420.094	288.972	0.687875	-0.539781	0.0093373	0.0352432	---NA---	0	-
Locus_507_Transcript_6/7_Confidence_0.636_Length_2810_k23	1410.73	1018.67	0.722083	-0.469764	0.0314935	0.0962543	alpha beta hydrolase fold protein	10	F:catalytic activity; F:structural constituent of ribosome; C:ribonucleoprotein complex; F:cis-stilbene-oxide hydrolase activity; F:hydrolase activity; F:rRNA binding; P:translation; F:RNA binding; C:ribosome; C:intracellular
Locus_507_Transcript_7/7_Confidence_0.545_Length_2293_k23	1391.68	936.253	0.672749	-0.57186	0.00796616	0.0308461	alpha beta hydrolase fold protein	10	F:catalytic activity; F:structural constituent of ribosome; C:ribonucleoprotein complex; F:cis-stilbene-oxide hydrolase activity; F:hydrolase activity; F:rRNA binding; P:translation; F:RNA binding; C:ribosome; C:intracellular
Locus_508_Transcript_2/7_Confidence_0.731_Length_1486_k23	1705.88	3712.36	2.17621	1.12182	3.52e-06	3.18e-05	ap-2 complex subunit mu-1	3	C:clathrin vesicle coat; C:plasma membrane; P:intracellular protein transport	-	K11826	30125	5886	6886
Locus_508_Transcript_4/7_Confidence_0.192_Length_522_k23	274.931	568.357	2.06727	1.04773	2.12e-07	2.37e-06	ap-2 complex subunit mu-1	3	C:clathrin vesicle coat; C:plasma membrane; P:intracellular protein transport	-	K11826	30125	5886	6886
Locus_508_Transcript_5/7_Confidence_0.500_Length_1293_k23	1250.75	2780.56	2.22312	1.15259	3.73e-07	3.97e-06	ap-2 complex subunit mu-1	3	C:clathrin vesicle coat; C:plasma membrane; P:intracellular protein transport	-	K11826	30125	5886	6886
Locus_509_Transcript_1/4_Confidence_0.615_Length_3407_k23	2084.24	1972.28	0.946286	-0.0796524	0.712998	0.85496	hypothetical protein CHLNCDRAFT_51213 [Chlorella variabilis]	0	-
Locus_509_Transcript_2/4_Confidence_0.769_Length_3658_k23	2128.14	2017.69	0.948098	-0.0768923	0.724909	0.861711	hypothetical protein CHLNCDRAFT_51213 [Chlorella variabilis]	0	-
Locus_509_Transcript_3/4_Confidence_0.769_Length_3693_k23	2117.56	2008.1	0.948305	-0.0765769	0.72236	0.860268	hypothetical protein CHLNCDRAFT_51213 [Chlorella variabilis]	0	-
Locus_509_Transcript_4/4_Confidence_0.769_Length_3434_k23	2134.29	2006.09	0.939936	-0.0893657	0.681975	0.836485	hypothetical protein CHLNCDRAFT_51213 [Chlorella variabilis]	0	-
Locus_510_Transcript_1/6_Confidence_0.788_Length_3939_k23	2889.93	4812.02	1.6651	0.735608	0.00500585	0.0207215	beta-hexosaminidase subunit beta-like	1	F:hydrolase activity, acting on glycosyl bonds	-	K12373	16798
Locus_510_Transcript_2/6_Confidence_0.788_Length_3757_k23	2749.48	4373.97	1.59084	0.669787	0.00936728	0.0353398	beta-hexosaminidase subunit beta-like	1	F:hydrolase activity, acting on glycosyl bonds	-	K12373	16798
Locus_513_Transcript_1/10_Confidence_0.351_Length_5967_k23	1121.93	1017.52	0.906939	-0.140923	0.54006	0.740595	type i fatty acid synthase	13	F:transferase activity; P:biosynthetic process; F:acyl carrier activity; F:zinc ion binding; P:oxidation reduction; F:phosphopantetheine binding; F:oxidoreductase activity; F:catalytic activity; F:cofactor binding; P:metabolic process; F:binding; F:erythronolide synthase activity; F:acyltransferase activity
Locus_513_Transcript_2/10_Confidence_0.351_Length_6148_k23	1157.01	1027.22	0.887823	-0.171655	0.450204	0.667771	modular polyketide synthase	13	F:transferase activity; P:biosynthetic process; F:acyl carrier activity; F:zinc ion binding; P:oxidation reduction; F:phosphopantetheine binding; F:oxidoreductase activity; F:catalytic activity; F:cofactor binding; P:metabolic process; F:binding; F:erythronolide synthase activity; F:acyltransferase activity		K12436
Locus_513_Transcript_3/10_Confidence_0.324_Length_3783_k23	552.134	642.086	1.16292	0.217746	0.265618	0.482104	modular polyketide synthase	13	F:transferase activity; P:biosynthetic process; F:acyl carrier activity; F:zinc ion binding; P:oxidation reduction; F:phosphopantetheine binding; F:oxidoreductase activity; F:catalytic activity; F:cofactor binding; P:metabolic process; F:binding; F:erythronolide synthase activity; F:acyltransferase activity		K12436
Locus_513_Transcript_5/10_Confidence_0.351_Length_6136_k23	1162.45	1018.22	0.875928	-0.191116	0.405404	0.626877	modular polyketide synthase	12	F:transferase activity; P:biosynthetic process; F:acyl carrier activity; F:zinc ion binding; P:oxidation reduction; F:phosphopantetheine binding; F:oxidoreductase activity; F:catalytic activity; F:cofactor binding; P:metabolic process; F:binding; F:hydrolase activity, acting on ester bonds
Locus_513_Transcript_6/10_Confidence_0.351_Length_6185_k23	1165.27	1025.22	0.879808	-0.184739	0.418872	0.639516	modular polyketide synthase	1	F:catalytic activity	-	K12436	3824
Locus_513_Transcript_7/10_Confidence_0.216_Length_1736_k23	670.194	255.527	0.381273	-1.3911	4.07e-10	6.73e-09	---NA---	0	-
Locus_513_Transcript_8/10_Confidence_0.297_Length_1585_k23	828.963	245.543	0.296205	-1.75533	7.75e-15	2.09e-13	---NA---	0	-
Locus_514_Transcript_4/10_Confidence_0.596_Length_3428_k23	3135.38	4593.68	1.46511	0.55101	0.0384578	0.112837	gram domain family protein	1	C:plastid
Locus_514_Transcript_5/10_Confidence_0.538_Length_1861_k23	1953.31	2944.61	1.5075	0.592155	0.0135455	0.0481985	gram domain family protein	1	C:plastid
Locus_514_Transcript_7/10_Confidence_0.596_Length_3470_k23	3152.1	4620.08	1.46571	0.551602	0.0377412	0.111237	at1g02120 t7i23_26	1	C:plastid
Locus_514_Transcript_10/10_Confidence_0.596_Length_3215_k23	3204.3	4687.87	1.46299	0.548922	0.0397681	0.116049	gram domain family protein	1	C:plastid
Locus_515_Transcript_2/22_Confidence_1.000_Length_661_k23	90.6538	81.4989	0.899012	-0.153587	0.711962	0.854512	---NA---	0	-
Locus_515_Transcript_9/22_Confidence_1.000_Length_340_k23	34.9201	39.9752	1.14476	0.195045	0.581662	0.769054	---NA---	0	-
Locus_515_Transcript_15/22_Confidence_0.044_Length_1561_k23	682.996	501.233	0.733873	-0.446398	0.0330424	0.0999725	#NAME?	3	F:oxidoreductase activity; P:metabolic process; C:membrane
Locus_515_Transcript_16/22_Confidence_0.110_Length_2328_k23	2488.16	1389.69	0.558522	-0.840314	0.000374266	0.00215618	hypothetical protein CHLNCDRAFT_54968 [Chlorella variabilis]	0	-
Locus_515_Transcript_17/22_Confidence_0.154_Length_1979_k23	1833.13	1104.2	0.60236	-0.731302	0.00105559	0.00539531	hypothetical protein CHLNCDRAFT_56640 [Chlorella variabilis]	0	-
Locus_515_Transcript_20/22_Confidence_0.082_Length_1194_k23	2935.62	1733.34	0.590453	-0.760106	0.00227781	0.0105166	expressed protein [Chlorella variabilis]	0	-
Locus_515_Transcript_21/22_Confidence_0.115_Length_2078_k23	2506.78	1442.64	0.575496	-0.797123	0.000735013	0.00392199	hypothetical protein CHLNCDRAFT_54968 [Chlorella variabilis]	0	-
Locus_515_Transcript_22/22_Confidence_0.253_Length_7897_k23	6833.41	9636.42	1.41019	0.495893	0.112757	0.263813	e3 ubiquitin protein ligase	3	C:intracellular; F:acid-amino acid ligase activity; P:protein modification process	EC:6.3.2.0	K10592	5622	16881	6464
Locus_516_Transcript_3/10_Confidence_0.600_Length_2218_k23	3796.53	4239.87	1.11677	0.159336	0.533412	0.735564	ankyrin	2	P:signal transduction; F:protein binding
Locus_516_Transcript_5/10_Confidence_0.600_Length_2338_k23	3829.87	4300.29	1.12283	0.167139	0.518838	0.724764	ankyrin unc44	3	C:cell wall; P:biological_process; F:protein binding		K10645
Locus_516_Transcript_6/10_Confidence_0.089_Length_206_k23	30.9265	40.2382	1.30109	0.37972	0.479439	0.692976	---NA---	0	-
Locus_516_Transcript_7/10_Confidence_0.622_Length_2354_k23	3878.37	4346.26	1.12064	0.164324	0.525183	0.729625	ankyrin unc44	2	C:cell part; P:cellular process	-		44464	9987
Locus_517_Transcript_2/6_Confidence_0.275_Length_1768_k23	1042.53	986.825	0.946564	-0.0792278	0.703472	0.84999	phox domain-containing protein	5	F:phosphoinositide binding; P:cell communication; F:protein binding; P:signal transduction; P:intracellular signaling pathway
Locus_517_Transcript_5/6_Confidence_0.608_Length_2717_k23	1950.54	1918.11	0.983377	-0.024184	0.918115	0.972138	phox domain-containing protein	5	F:phosphoinositide binding; P:cell communication; F:protein binding; P:signal transduction; P:intracellular signaling pathway
Locus_519_Transcript_3/4_Confidence_0.556_Length_590_k23	501.866	651.887	1.29893	0.377322	0.0606483	0.162783	hypothetical protein CHLNCDRAFT_134476 [Chlorella variabilis]	0	-
Locus_520_Transcript_5/9_Confidence_0.552_Length_4910_k23	2633.18	2314.1	0.878822	-0.186357	0.448344	0.666307	family	8	F:helicase activity; P:DNA repair; F:DNA binding; F:hydrolase activity; F:exodeoxyribonuclease V activity; F:nucleotide binding; F:nucleoside-triphosphatase activity; P:auxin biosynthetic process		K03581
Locus_520_Transcript_9/9_Confidence_0.552_Length_4611_k23	2616.66	2281.14	0.871776	-0.19797	0.418241	0.638932	family	8	F:helicase activity; P:DNA repair; F:DNA binding; F:hydrolase activity; F:exodeoxyribonuclease V activity; F:nucleotide binding; F:nucleoside-triphosphatase activity; P:auxin biosynthetic process		K03581
Locus_521_Transcript_2/6_Confidence_0.167_Length_1849_k23	897.797	548.685	0.611146	-0.710411	0.000784275	0.00415116	chlorophyll a oxygenase	7	F:iron-sulfur cluster binding; F:metal ion binding; F:oxidoreductase activity; C:thylakoid; P:metabolic process; C:chloroplast part; C:plastid inner membrane	-	K13600	51536	46872	16491	9579	8152	44434	9528
Locus_521_Transcript_3/6_Confidence_0.250_Length_978_k23	381.849	372.151	0.974603	-0.0371133	0.846155	0.937099	---NA---	0	-
Locus_521_Transcript_5/6_Confidence_0.333_Length_3708_k23	1571.39	1172.88	0.746397	-0.421986	0.0619057	0.165467	chlorophyll a oxygenase	7	F:iron-sulfur cluster binding; F:metal ion binding; C:plastid part; F:oxidoreductase activity; C:organelle membrane; P:metabolic process; C:chloroplast	-	K13600	51536	46872	44435	16491	31090	8152	9507
Locus_521_Transcript_6/6_Confidence_0.417_Length_3462_k23	1753.41	1072.39	0.611602	-0.709335	0.00205516	0.00961837	chlorophyll a oxygenase	7	F:iron-sulfur cluster binding; F:metal ion binding; F:oxidoreductase activity; C:thylakoid; P:metabolic process; C:chloroplast part; C:plastid inner membrane	-	K13600	51536	46872	16491	9579	8152	44434	9528
Locus_522_Transcript_1/5_Confidence_0.059_Length_353_k23	96.2334	56.9128	0.591404	-0.757783	0.0466006	0.13187	dual specificity tyrosine-phosphorylation-regulated kinase 3 isoform 3	6	F:protein kinase activity; P:erythrocyte differentiation; F:ATP binding; F:magnesium ion binding; C:nucleus; P:protein amino acid phosphorylation	-	K08825	4672	30218	5524	287	5634	6468
Locus_522_Transcript_2/5_Confidence_0.735_Length_4224_k23	1173.79	683.759	0.58252	-0.77962	0.000284206	0.00168985	dual specificity tyrosine-phosphorylation-regulated kinase 2	3	F:protein kinase activity; P:cellular metabolic process; F:nucleotide binding	-	K08825	4672	44237	166
Locus_523_Transcript_7/14_Confidence_0.078_Length_550_k23	246.678	145.301	0.589029	-0.763589	0.00276795	0.012444	---NA---	0	-
Locus_523_Transcript_11/14_Confidence_0.104_Length_479_k23	309.899	160.168	0.516839	-0.952214	8.26e-05	0.000562475	argininosuccinate lyase	3	C:cytoplasm; P:arginine biosynthetic process via ornithine; F:argininosuccinate lyase activity	EC:4.3.2.1		5737	42450	4056
Locus_524_Transcript_40/58_Confidence_1.000_Length_357_k23	32.7546	44.3342	1.35353	0.436724	0.357437	0.580933	---NA---	0	-
Locus_524_Transcript_53/58_Confidence_0.056_Length_1229_k23	1284.01	874.391	0.680985	-0.554306	0.00953289	0.0358474	---NA---	0	-
Locus_524_Transcript_55/58_Confidence_0.056_Length_1023_k23	1585.8	757.535	0.477699	-1.06583	1.18e-06	1.15e-05	---NA---	0	-
Locus_524_Transcript_57/58_Confidence_0.096_Length_2632_k23	1700.07	1985.97	1.16817	0.224252	0.310971	0.533167	bc10 protein	1	C:mitochondrion
Locus_524_Transcript_58/58_Confidence_0.131_Length_3675_k23	2876.33	2979.02	1.0357	0.0506076	0.846165	0.937099	bc10 protein	1	C:mitochondrion
Locus_526_Transcript_1/1_Confidence_1.000_Length_2027_k23	498.429	474.248	0.951485	-0.0717472	0.728321	0.863556	flagellar outer dynein arm intermediate chain 2	4	C:flagellum; C:protein complex; C:cytoskeletal part; C:microtubule cytoskeleton	-	K11143	19861	43234	44430	15630
Locus_527_Transcript_1/2_Confidence_1.000_Length_1246_k23	352.687	204.696	0.580391	-0.784904	0.000655001	0.00354659	peptidase s8 and s53 subtilisin kexin sedolisin	4	P:proteolysis; F:serine-type endopeptidase activity; F:calcium ion binding; C:membrane		K01362
Locus_528_Transcript_2/3_Confidence_0.273_Length_751_k23	1470.34	713.595	0.485327	-1.04297	1.16e-06	1.14e-05	hypothetical protein CHLNCDRAFT_140076 [Chlorella variabilis]	0	-
Locus_529_Transcript_4/10_Confidence_0.769_Length_5689_k23	5599.24	6878	1.22838	0.296759	0.311289	0.533475	cop-ii coat subunit	4	P:ER body organization; P:intracellular transport; F:binding; P:protein transport	-	K14007	80119	46907	5488	15031
Locus_529_Transcript_6/10_Confidence_0.731_Length_5636_k23	5671.29	7004.2	1.23503	0.304543	0.30081	0.522576	protein	1	P:transport	-	K14007	6810
Locus_529_Transcript_7/10_Confidence_0.750_Length_5817_k23	5684.41	6950.59	1.22275	0.290125	0.322449	0.545421	cop-ii coat subunit	1	P:transport	-	K14007	6810
Locus_529_Transcript_9/10_Confidence_0.750_Length_5902_k23	5687.92	6933.26	1.21894	0.285633	0.331316	0.554415	cop-ii coat subunit	1	P:transport	-	K14007	6810
Locus_530_Transcript_1/2_Confidence_1.000_Length_1319_k23	277.638	264.553	0.95287	-0.0696491	0.724336	0.861405	aldehyde dehydrogenase	6	F:3-chloroallyl aldehyde dehydrogenase activity; F:aldehyde dehydrogenase (NAD) activity; P:response to cadmium ion; F:ATP binding; P:metabolic process; C:mitochondrion	EC:1.2.1.3	K00128	4028	4029	46686	5524	8152	5739
Locus_530_Transcript_2/2_Confidence_1.000_Length_1081_k23	252.436	238.833	0.946111	-0.0799189	0.721954	0.860063	aldehyde dehydrogenase	6	F:3-chloroallyl aldehyde dehydrogenase activity; F:aldehyde dehydrogenase (NAD) activity; P:response to cadmium ion; F:ATP binding; P:metabolic process; C:mitochondrion	EC:1.2.1.3	K00128	4028	4029	46686	5524	8152	5739
Locus_531_Transcript_2/4_Confidence_0.824_Length_2345_k23	2230.89	1408.6	0.631406	-0.66336	0.00409704	0.0174593	2-oxoglutarate and fe -dependent oxygenase domain-containing protein	5	P:oxidation reduction; F:oxidoreductase activity, acting on paired donors, with incorporation or reduction of molecular oxygen; F:iron ion binding; F:L-ascorbic acid binding; C:plastid
Locus_532_Transcript_2/10_Confidence_0.519_Length_5389_k23	4028.56	2620.69	0.650529	-0.620316	0.0230145	0.0746148	hypothetical protein CHLNCDRAFT_49581 [Chlorella variabilis]	0	-
Locus_532_Transcript_3/10_Confidence_0.500_Length_5468_k23	4041.23	2636.52	0.652404	-0.616162	0.0241551	0.0776758	hypothetical protein CHLNCDRAFT_49581 [Chlorella variabilis]	0	-
Locus_532_Transcript_4/10_Confidence_0.115_Length_855_k23	1131	687.482	0.607852	-0.718208	0.000559688	0.00308546	---NA---	0	-
Locus_532_Transcript_5/10_Confidence_0.500_Length_5702_k23	4085.57	2695.52	0.659766	-0.599973	0.0287666	0.0895611	hypothetical protein CHLNCDRAFT_49581 [Chlorella variabilis]	0	-
Locus_532_Transcript_8/10_Confidence_0.500_Length_5462_k23	4035.39	2637.28	0.653537	-0.61366	0.0249492	0.0797845	hypothetical protein CHLNCDRAFT_49581 [Chlorella variabilis]	0	-
Locus_533_Transcript_6/10_Confidence_0.288_Length_6229_k23	3970.44	6020.73	1.51639	0.600639	0.0332502	0.100456	protein	4	P:auxin biosynthetic process; F:ATP-dependent helicase activity; F:RNA binding; F:ATP binding	-	K12818	9851	8026	3723	5524
Locus_534_Transcript_4/20_Confidence_1.000_Length_100_k23	22.6495	18.7236	0.826668	-0.27462	0.59802	0.780496	---NA---	0	-
Locus_534_Transcript_12/20_Confidence_0.373_Length_4030_k23	3864.06	4808.71	1.24447	0.315532	0.254713	0.469466	cbp1_horvu ame: full=serine carboxypeptidase 1 ame: full=cp-mi ame: full=carboxypeptidase c ame: full=serine carboxypeptidase i contains: ame: full=serine carboxypeptidase 1 chain a ame: full=serine carboxypeptidase i chain a contains: ame: full=serine carboxypeptidase 1 chain b ame: full=serine carboxypeptidase i chain b flags: precursor	3	C:peroxisome; F:serine-type carboxypeptidase activity; P:proteolysis	EC:3.4.16.0	K13289	5777	4185	6508
Locus_534_Transcript_13/20_Confidence_0.118_Length_1414_k23	1322	1766.46	1.3362	0.418139	0.0584623	0.158147	alcohol dehydrogenase	3	F:metal ion binding; P:metabolic process; F:catalytic activity	-	K00121	46872	8152	3824
Locus_534_Transcript_18/20_Confidence_0.373_Length_4052_k23	3805.61	4724.99	1.24159	0.312184	0.258249	0.473728	cbp1_horvu ame: full=serine carboxypeptidase 1 ame: full=cp-mi ame: full=carboxypeptidase c ame: full=serine carboxypeptidase i contains: ame: full=serine carboxypeptidase 1 chain a ame: full=serine carboxypeptidase i chain a contains: ame: full=serine carboxypeptidase 1 chain b ame: full=serine carboxypeptidase i chain b flags: precursor	2	C:peroxisome; F:carboxypeptidase activity	-	K13289	5777	4180
Locus_534_Transcript_19/20_Confidence_0.336_Length_3952_k23	3822.54	4745.5	1.24145	0.312029	0.2621	0.478157	cbp1_horvu ame: full=serine carboxypeptidase 1 ame: full=cp-mi ame: full=carboxypeptidase c ame: full=serine carboxypeptidase i contains: ame: full=serine carboxypeptidase 1 chain a ame: full=serine carboxypeptidase i chain a contains: ame: full=serine carboxypeptidase 1 chain b ame: full=serine carboxypeptidase i chain b flags: precursor	3	C:peroxisome; F:serine-type carboxypeptidase activity; P:proteolysis	EC:3.4.16.0	K13289	5777	4185	6508
Locus_535_Transcript_2/2_Confidence_1.000_Length_472_k23	317.91	303.445	0.954499	-0.0671838	0.860469	0.944175	---NA---	0	-
Locus_536_Transcript_5/8_Confidence_0.583_Length_3359_k23	2243.16	2032.07	0.905899	-0.142578	0.562975	0.756408	expressed protein [Chlorella variabilis]	0	-
Locus_536_Transcript_6/8_Confidence_0.667_Length_5431_k23	3608.15	2486.02	0.689001	-0.537422	0.0446583	0.12742	protein	4	P:oxidation reduction; F:oxidoreductase activity; F:FAD binding; F:NADH dehydrogenase (ubiquinone) activity		K03885
Locus_537_Transcript_4/19_Confidence_1.000_Length_181_k23	14.2515	14.975	1.05077	0.0714428	1	1	---NA---	0	-
Locus_537_Transcript_5/19_Confidence_1.000_Length_403_k23	43.8978	72.192	1.64455	0.717692	0.0706956	0.184097	---NA---	0	-
Locus_537_Transcript_11/19_Confidence_0.233_Length_1989_k23	1972.04	2608.64	1.32282	0.403614	0.0955063	0.232953	hypothetical protein CHLNCDRAFT_36848 [Chlorella variabilis]	0	-
Locus_537_Transcript_12/19_Confidence_0.211_Length_819_k23	951.604	2111.78	2.21918	1.15002	6.52e-08	7.94e-07	hypothetical protein CHLNCDRAFT_36848 [Chlorella variabilis]	0	-
Locus_537_Transcript_13/19_Confidence_0.233_Length_2248_k23	1984.2	2663.61	1.34241	0.424825	0.0807517	0.204175	hypothetical protein CHLNCDRAFT_36848 [Chlorella variabilis]	0	-
Locus_538_Transcript_2/7_Confidence_0.793_Length_3985_k23	1346.3	1103.62	0.819747	-0.28675	0.212007	0.415454	lipoyl transferase	4	C:cytoplasm; F:acyltransferase activity; P:protein modification process; P:lipoic acid metabolic process	-	K03801	5737	8415	6464	273
Locus_538_Transcript_3/7_Confidence_0.793_Length_4067_k23	1336.15	1098.35	0.822022	-0.282751	0.218355	0.423535	lipoyl transferase	5	F:lipoyltransferase activity; P:protein lipoylation; P:lipoic acid metabolic process; F:lipoyl(octanoyl) transferase activity; C:mitochondrion	EC:2.3.1.181	K03801	17118	9249	273	33819	5739
Locus_538_Transcript_4/7_Confidence_0.138_Length_664_k23	114.599	119.928	1.04649	0.065562	0.781923	0.896396	lipoate-protein ligase b	2	C:cytoplasm; F:catalytic activity	-	K03801	5737	3824
Locus_539_Transcript_1/4_Confidence_0.182_Length_441_k23	101.065	211.373	2.09147	1.06452	6.57e-05	0.000457133	---NA---	0	-
Locus_540_Transcript_2/6_Confidence_0.200_Length_2014_k23	3639.09	966.201	0.265506	-1.91318	6.19e-13	1.4e-11	---NA---	0	-
Locus_540_Transcript_3/6_Confidence_0.800_Length_3163_k23	4605.62	1766.79	0.383616	-1.38227	6.74e-07	6.88e-06	hypothetical protein CHLNCDRAFT_142294 [Chlorella variabilis]	0	-
Locus_540_Transcript_4/6_Confidence_0.800_Length_2836_k23	3964.26	1743.16	0.439719	-1.18535	9.57e-06	7.95e-05	hypothetical protein CHLNCDRAFT_142294 [Chlorella variabilis]	0	-
Locus_540_Transcript_6/6_Confidence_0.800_Length_2838_k23	4636.86	1789.29	0.385883	-1.37376	7.72e-07	7.79e-06	hypothetical protein CHLNCDRAFT_142294 [Chlorella variabilis]	0	-
Locus_541_Transcript_1/2_Confidence_1.000_Length_1761_k23	623.736	452.906	0.726119	-0.461722	0.0332768	0.10052	hypothetical protein CHLNCDRAFT_136556 [Chlorella variabilis]	0	-
Locus_541_Transcript_2/2_Confidence_1.000_Length_1572_k23	620.177	434.661	0.700867	-0.512787	0.0187647	0.063188	hypothetical protein CHLNCDRAFT_136556 [Chlorella variabilis]	0	-
Locus_542_Transcript_1/8_Confidence_0.244_Length_1535_k23	1978.26	1391.52	0.703409	-0.507565	0.0280737	0.0878341	atp-dependent protease atp-binding subunit	12	P:auxin biosynthetic process; F:zinc ion binding; P:protein folding; C:mitochondrial inner membrane; C:mitochondrial nucleoid; F:ATP-dependent peptidase activity; P:proteolysis involved in cellular protein catabolic process; F:ATP binding; F:protein dimerization activity; F:unfolded protein binding; F:peptidase activator activity; C:mitochondrial endopeptidase Clp complex	-	K03544	9851	8270	6457	5743	42645	4176	51603	5524	46983	51082	16504	9841
Locus_542_Transcript_2/8_Confidence_0.829_Length_3038_k23	5938.62	4305.29	0.724964	-0.464019	0.121052	0.277919	protein	3	F:binding; F:hydrolase activity; P:metabolic process	-	K03544	5488	16787	8152
Locus_543_Transcript_2/7_Confidence_0.262_Length_3164_k23	2898.49	1545.79	0.533307	-0.906962	0.00026682	0.00159857	hypothetical protein CHLNCDRAFT_143307 [Chlorella variabilis]	0	-		K04367
Locus_543_Transcript_3/7_Confidence_0.262_Length_3204_k23	2984.63	1607.65	0.538643	-0.892599	0.000360033	0.00208139	hypothetical protein CHLNCDRAFT_143307 [Chlorella variabilis]	0	-		K05107
Locus_543_Transcript_4/7_Confidence_0.524_Length_2083_k23	3778.28	2743.58	0.726147	-0.461667	0.081207	0.205158	---NA---	0	-
Locus_543_Transcript_5/7_Confidence_0.619_Length_2256_k23	3962.11	2873.22	0.725173	-0.463603	0.0827514	0.208269	hypothetical protein CHLNCDRAFT_140903 [Chlorella variabilis]	0	-
Locus_544_Transcript_2/6_Confidence_0.583_Length_803_k23	1146.9	975.999	0.850992	-0.232782	0.279424	0.498329	---NA---	0	-
Locus_544_Transcript_3/6_Confidence_0.667_Length_972_k23	1147.57	983.276	0.856832	-0.222916	0.309398	0.53134	---NA---	0	-
Locus_544_Transcript_5/6_Confidence_0.667_Length_1101_k23	1578.2	1249.52	0.791734	-0.336913	0.132595	0.297241	---NA---	0	-
Locus_545_Transcript_2/10_Confidence_0.647_Length_3691_k23	1670.94	1042.44	0.623866	-0.680692	0.00262309	0.0118801	surface protein sur1	0	-
Locus_545_Transcript_3/10_Confidence_0.608_Length_3530_k23	1707.86	1054.91	0.617678	-0.695072	0.00210853	0.00984367	surface protein sur1	0	-
Locus_545_Transcript_4/10_Confidence_0.647_Length_3752_k23	1688.46	1072.7	0.63531	-0.654466	0.00389203	0.0167052	surface protein sur1	0	-
Locus_545_Transcript_5/10_Confidence_0.647_Length_3844_k23	1689.02	1074.48	0.636157	-0.652545	0.00394846	0.0169141	surface protein sur1	0	-
Locus_545_Transcript_6/10_Confidence_0.647_Length_3725_k23	1708.28	1070.56	0.626691	-0.674173	0.00286417	0.0128057	mipc synthase subunit	0	-
Locus_545_Transcript_7/10_Confidence_0.647_Length_3789_k23	1704.41	1076.4	0.631539	-0.663056	0.00344624	0.0150826	mannan polymerase complex subunit mnn9	0	-
Locus_546_Transcript_1/8_Confidence_0.364_Length_590_k23	556.891	540.452	0.970482	-0.0432271	0.863945	0.94597	---NA---	0	-
Locus_546_Transcript_3/8_Confidence_0.227_Length_540_k23	731.257	694.196	0.949319	-0.0750354	0.650023	0.815883	expressed protein [Chlorella variabilis]	0	-
Locus_546_Transcript_4/8_Confidence_0.182_Length_514_k23	550.555	524.127	0.951998	-0.0709699	0.686561	0.839321	---NA---	0	-
Locus_546_Transcript_6/8_Confidence_0.364_Length_832_k23	655.434	607.414	0.926735	-0.109772	0.626179	0.799158	---NA---	0	-
Locus_547_Transcript_1/8_Confidence_0.212_Length_705_k23	535.224	736.44	1.37595	0.460427	0.0208847	0.0689309	eukaryotic initiation factor	2	F:translation initiation factor activity; P:cellular metabolic process		K03239
Locus_547_Transcript_4/8_Confidence_0.788_Length_2514_k23	2857.53	3787.48	1.32544	0.406471	0.115401	0.26828	chaperonin complex component	5	P:auxin biosynthetic process; P:protein folding; F:ATP binding; F:unfolded protein binding; C:plastid	-	K09496	9851	6457	5524	51082	9536
Locus_547_Transcript_5/8_Confidence_0.606_Length_2207_k23	2482.42	3343.64	1.34693	0.429671	0.0877259	0.21809	eukaryotic initiation factor	2	F:translation initiation factor activity; P:cellular metabolic process	-	K03239	3743	44237
Locus_547_Transcript_7/8_Confidence_0.758_Length_2621_k23	2899.15	3844.53	1.32609	0.407177	0.116491	0.270025	chaperonin complex component	5	P:auxin biosynthetic process; P:protein folding; F:ATP binding; F:unfolded protein binding; C:plastid	-	K09496	9851	6457	5524	51082	9536
Locus_548_Transcript_1/8_Confidence_0.676_Length_2504_k23	2325.72	2098.14	0.902147	-0.148566	0.555249	0.750594	clp-like protein 3	6	F:protein binding; P:phyllome development; C:mRNA cleavage factor complex; P:mRNA processing; P:flower development; P:vegetative to reproductive phase transition of meristem	-	K14399	5515	48827	5849	6397	9908	10228
Locus_548_Transcript_3/8_Confidence_0.649_Length_2878_k23	2452.47	2176.81	0.887598	-0.172021	0.494652	0.70498	clp-like protein 3	6	F:protein binding; P:phyllome development; C:mRNA cleavage factor complex; P:mRNA processing; P:flower development; P:vegetative to reproductive phase transition of meristem	-	K14399	5515	48827	5849	6397	9908	10228
Locus_548_Transcript_5/8_Confidence_0.703_Length_2505_k23	2402.73	2128.92	0.88604	-0.174556	0.487038	0.699258	clp-like protein 3	6	F:protein binding; P:phyllome development; C:mRNA cleavage factor complex; P:mRNA processing; P:flower development; P:vegetative to reproductive phase transition of meristem	-	K14399	5515	48827	5849	6397	9908	10228
Locus_548_Transcript_6/8_Confidence_0.703_Length_2924_k23	2454.01	2171.57	0.884907	-0.176402	0.483038	0.696184	mrna cleavage and polyadenylation factor complex ii subunit	7	P:RNA processing; F:binding; F:polydeoxyribonucleotide kinase activity; F:ATP-dependent polynucleotide kinase activity; P:ribonucleoprotein complex assembly; C:nucleus; P:RNA interference	-	K14399	6396	5488	51733	51734	22618	5634	16246
Locus_549_Transcript_1/10_Confidence_0.293_Length_920_k23	1311.73	755.749	0.576147	-0.795491	0.000232975	0.00141834	3-ketoacyl- -synthase	2	P:fatty acid biosynthetic process; F:transferase activity, transferring acyl groups other than amino-acyl groups	EC:2.3.1.0	K09458	6633	16747
Locus_549_Transcript_2/10_Confidence_0.397_Length_2087_k23	2305.71	1915.17	0.830623	-0.267735	0.269828	0.486774	---NA---	0	-
Locus_549_Transcript_3/10_Confidence_0.276_Length_868_k23	1438.7	800.13	0.556147	-0.846462	0.000107754	0.000712457	3-ketoacyl- -synthase	2	P:fatty acid biosynthetic process; F:transferase activity, transferring acyl groups other than amino-acyl groups	EC:2.3.1.0	K09458	6633	16747
Locus_549_Transcript_8/10_Confidence_0.638_Length_2502_k23	3759.42	2721.76	0.723985	-0.465969	0.0820551	0.206903	3-ketoacyl- -synthase	2	P:fatty acid biosynthetic process; F:transferase activity, transferring acyl groups other than amino-acyl groups	EC:2.3.1.0	K09458	6633	16747
Locus_550_Transcript_2/5_Confidence_0.312_Length_866_k23	1560.48	715.864	0.458747	-1.12423	2.4e-07	2.65e-06	protein	5	C:cell surface; C:phosphopyruvate hydratase complex; F:phosphopyruvate hydratase activity; F:magnesium ion binding; P:glycolysis	EC:4.2.1.11	K01689	9986	15	4634	287	6096
Locus_550_Transcript_3/5_Confidence_0.750_Length_2108_k23	5193.31	2606.61	0.501917	-0.994479	0.000448963	0.00254273	enolase	5	C:cell surface; C:phosphopyruvate hydratase complex; F:phosphopyruvate hydratase activity; F:magnesium ion binding; P:glycolysis	EC:4.2.1.11	K01689	9986	15	4634	287	6096
Locus_550_Transcript_4/5_Confidence_0.750_Length_2132_k23	5218.56	2634.34	0.504801	-0.986213	0.000502231	0.00280647	enolase	5	C:cell surface; C:phosphopyruvate hydratase complex; F:phosphopyruvate hydratase activity; F:magnesium ion binding; P:glycolysis	EC:4.2.1.11	K01689	9986	15	4634	287	6096
Locus_551_Transcript_3/6_Confidence_0.167_Length_276_k23	148.69	122.828	0.82607	-0.275664	0.331763	0.554966	---NA---	0	-
Locus_552_Transcript_3/8_Confidence_0.708_Length_6157_k23	3003.41	3641.62	1.2125	0.277982	0.292063	0.512913	transducin wd40 domain-containing protein	2	F:molecular_function; C:chloroplast
Locus_552_Transcript_4/8_Confidence_0.625_Length_6137_k23	3005.11	3639.55	1.21112	0.276342	0.295508	0.517039	transducin wd40 domain-containing protein	2	F:molecular_function; C:chloroplast
Locus_552_Transcript_6/8_Confidence_0.625_Length_6096_k23	2996.7	3631.18	1.21173	0.277065	0.293579	0.51463	transducin wd40 domain-containing protein	2	F:molecular_function; C:chloroplast
Locus_552_Transcript_7/8_Confidence_0.667_Length_6498_k23	3032.49	3704.79	1.2217	0.28889	0.272748	0.490259	transducin wd40 domain-containing protein	2	F:molecular_function; C:chloroplast
Locus_553_Transcript_3/12_Confidence_0.722_Length_8623_k23	6934.35	7591.3	1.09474	0.130588	0.666833	0.827243	mate efflux family protein	7	P:drug transmembrane transport; C:integral to membrane; C:membrane; F:drug transmembrane transporter activity; P:transmembrane transport; F:antiporter activity; F:metal ion binding
Locus_553_Transcript_7/12_Confidence_0.722_Length_8686_k23	6945.05	7576.48	1.09092	0.125542	0.678853	0.834926	mate efflux family protein	7	P:drug transmembrane transport; C:integral to membrane; C:membrane; F:drug transmembrane transporter activity; P:transmembrane transport; F:antiporter activity; F:metal ion binding
Locus_553_Transcript_8/12_Confidence_0.722_Length_8775_k23	6863.32	7454.52	1.08614	0.119208	0.692487	0.843112	mate efflux family protein	7	P:drug transmembrane transport; C:integral to membrane; C:membrane; F:drug transmembrane transporter activity; P:transmembrane transport; F:antiporter activity; F:metal ion binding
Locus_553_Transcript_9/12_Confidence_0.722_Length_8771_k23	6890.54	7546.29	1.09517	0.131151	0.665612	0.826661	mate efflux family protein	7	F:metal ion binding; P:drug transmembrane transport; C:integral to membrane; C:membrane; F:drug transmembrane transporter activity; P:transmembrane transport; F:antiporter activity
Locus_553_Transcript_11/12_Confidence_0.722_Length_8746_k23	6881.98	7513.35	1.09174	0.126633	0.675914	0.833235	mate efflux family protein	7	P:drug transmembrane transport; C:integral to membrane; C:membrane; F:drug transmembrane transporter activity; P:transmembrane transport; F:antiporter activity; F:metal ion binding
Locus_554_Transcript_2/2_Confidence_0.458_Length_609_k23	770.999	1309.12	1.69795	0.763796	0.000193202	0.0012013	---NA---	0	-
Locus_555_Transcript_1/10_Confidence_0.361_Length_1433_k23	1250.89	1982.41	1.5848	0.664298	0.00241006	0.0110426	probable mpt-synthase sulfurylase	2	F:transferase activity; F:transferase activity, transferring glycosyl groups
Locus_555_Transcript_3/10_Confidence_0.389_Length_1319_k23	1247.74	1960.15	1.57097	0.651654	0.00291531	0.0130066	rhodanese-like domain protein	2	F:transferase activity; F:transferase activity, transferring glycosyl groups
Locus_555_Transcript_5/10_Confidence_0.361_Length_1430_k23	1244.3	1960.94	1.57594	0.656212	0.00278755	0.0125138	probable mpt-synthase sulfurylase	0	-
Locus_557_Transcript_2/8_Confidence_0.320_Length_1227_k23	1510.44	870.344	0.57622	-0.795308	0.000208553	0.00128572	hypothetical protein CHLNCDRAFT_138128 [Chlorella variabilis]	0	-
Locus_557_Transcript_3/8_Confidence_0.680_Length_4301_k23	4407.67	2988.93	0.67812	-0.560388	0.042465	0.122378	hypothetical protein CHLNCDRAFT_138128 [Chlorella variabilis]	0	-
Locus_557_Transcript_5/8_Confidence_0.720_Length_4369_k23	4216.94	2903.35	0.688497	-0.538477	0.048826	0.136908	hypothetical protein CHLNCDRAFT_138128 [Chlorella variabilis]	0	-
Locus_557_Transcript_6/8_Confidence_0.680_Length_4306_k23	4499.97	2988.3	0.664071	-0.590591	0.0332422	0.100447	hypothetical protein CHLNCDRAFT_138128 [Chlorella variabilis]	0	-
Locus_558_Transcript_4/6_Confidence_0.792_Length_9014_k23	3762.66	2458.72	0.653452	-0.613846	0.0222073	0.0724003	voltage-gated ion channel superfamily	11	F:ion channel activity; F:voltage-gated calcium channel activity; F:voltage-gated ion channel activity; P:calcium ion transport; C:integral to membrane; C:membrane; P:ion transport; P:transport; F:calcium channel activity; P:transmembrane transport; C:voltage-gated calcium channel complex		K04850
Locus_558_Transcript_6/6_Confidence_0.792_Length_8743_k23	3774.67	2452.9	0.649831	-0.621863	0.0206307	0.0682681	voltage-gated ion channel superfamily	11	P:calcium ion transport; C:integral to membrane; F:voltage-gated calcium channel activity; C:membrane; P:transmembrane transport; P:ion transport; F:ion channel activity; P:transport; F:voltage-gated ion channel activity; F:calcium channel activity; C:voltage-gated calcium channel complex		K04850
Locus_559_Transcript_3/4_Confidence_0.914_Length_5385_k23	6095.46	4498.03	0.737932	-0.43844	0.143081	0.314659	protein	1	F:binding	-	K03260	5488
Locus_560_Transcript_1/10_Confidence_0.556_Length_1399_k23	3185.47	3668.91	1.15176	0.203845	0.417116	0.638055	---NA---	0	-
Locus_560_Transcript_2/10_Confidence_0.429_Length_1020_k23	2512.52	3020.77	1.20229	0.265782	0.276888	0.495149	---NA---	0	-
Locus_560_Transcript_3/10_Confidence_0.111_Length_275_k23	178.722	228.201	1.27685	0.352591	0.106082	0.25197	---NA---	0	-
Locus_560_Transcript_4/10_Confidence_0.540_Length_1405_k23	2959.09	3498.62	1.18233	0.241634	0.331836	0.555073	---NA---	0	-
Locus_560_Transcript_7/10_Confidence_0.286_Length_911_k23	1830.91	2256.76	1.23259	0.301688	0.183693	0.375929	---NA---	0	-
Locus_560_Transcript_10/10_Confidence_0.587_Length_1527_k23	3814.91	4488.36	1.17653	0.234538	0.373526	0.596993	---NA---	0	-
Locus_562_Transcript_2/10_Confidence_0.357_Length_602_k23	671.199	779.599	1.1615	0.215992	0.259602	0.475182	glycoside hydrolase family 16 protein	1	F:hydrolase activity
Locus_562_Transcript_5/10_Confidence_0.786_Length_6950_k23	4806.13	5090.05	1.05907	0.0828023	0.76438	0.885241	glycoside hydrolase family 16 protein	1	F:hydrolase activity
Locus_562_Transcript_6/10_Confidence_0.786_Length_6976_k23	4684.16	4954.79	1.05778	0.0810334	0.765466	0.886009	glycoside hydrolase family 16 protein	1	F:hydrolase activity
Locus_562_Transcript_7/10_Confidence_0.786_Length_7015_k23	4678.04	4925.95	1.05299	0.0744977	0.781508	0.896066	glycoside hydrolase family 16 protein	1	F:hydrolase activity
Locus_562_Transcript_9/10_Confidence_0.786_Length_7052_k23	4731.96	4998.84	1.0564	0.0791562	0.771966	0.89002	beta-glucan synthesis-associated protein	2	F:binding; F:hydrolase activity
Locus_563_Transcript_2/3_Confidence_0.529_Length_256_k23	955.832	1307.02	1.36742	0.451456	0.0296118	0.0916225	---NA---	0	-
Locus_564_Transcript_6/11_Confidence_0.127_Length_446_k23	276.799	183.296	0.662198	-0.594666	0.0126441	0.0454925	---NA---	0	-
Locus_564_Transcript_7/11_Confidence_0.109_Length_393_k23	311.896	196.549	0.630176	-0.666172	0.00383327	0.0165032	---NA---	0	-
Locus_565_Transcript_1/4_Confidence_0.300_Length_798_k23	367.55	548.234	1.49159	0.576852	0.00509219	0.021022	polymorphic outer membrane protein	0	-
Locus_567_Transcript_2/4_Confidence_0.727_Length_1608_k23	1250.35	993.651	0.794696	-0.331525	0.109794	0.258377	dna alkylation repair enzyme	1	F:binding
Locus_568_Transcript_1/17_Confidence_1.000_Length_121_k23	6.41715	11.7268	1.82742	0.869807	0.221684	0.427834	---NA---	0	-
Locus_568_Transcript_2/17_Confidence_1.000_Length_108_k23	15.3948	17.656	1.14688	0.197714	0.754723	0.879524	---NA---	0	-
Locus_568_Transcript_7/17_Confidence_1.000_Length_188_k23	12.6814	21.4262	1.68957	0.756658	0.227419	0.435219	---NA---	0	-
Locus_568_Transcript_8/17_Confidence_0.122_Length_304_k23	199.374	297.276	1.49105	0.576325	0.00630397	0.0252503	---NA---	0	-
Locus_568_Transcript_10/17_Confidence_0.286_Length_1356_k23	839.124	1550.96	1.84831	0.886206	1.82e-05	0.000142832	---NA---	0	-
Locus_568_Transcript_13/17_Confidence_0.204_Length_822_k23	374.086	623.046	1.66551	0.735968	0.000170725	0.00107682	---NA---	0	-
Locus_568_Transcript_15/17_Confidence_0.418_Length_1688_k23	1369.62	2155.87	1.57407	0.654497	0.00288467	0.0128852	---NA---	0	-
Locus_568_Transcript_16/17_Confidence_0.286_Length_1380_k23	828.6	1564	1.88752	0.916489	8.71e-06	7.29e-05	---NA---	0	-
Locus_569_Transcript_2/5_Confidence_0.556_Length_968_k23	180.607	178.825	0.990131	-0.0143084	0.987443	1	---NA---	0	-
Locus_570_Transcript_2/3_Confidence_0.750_Length_1627_k23	397.518	439.743	1.10622	0.145641	0.446572	0.664563	short chain dehydrogenase reductase family protein	1	F:catalytic activity	-	K11170	3824
Locus_572_Transcript_3/5_Confidence_0.167_Length_1263_k23	869.278	702.492	0.808133	-0.307336	0.144406	0.316545	---NA---	0	-
Locus_572_Transcript_4/5_Confidence_0.583_Length_2848_k23	1848.99	1488.23	0.80489	-0.313137	0.171172	0.358041	---NA---	0	-
Locus_573_Transcript_1/8_Confidence_0.619_Length_2610_k23	1982.93	1858.52	0.937261	-0.0934766	0.699359	0.847247	20s proteasome alpha subunit d	5	C:cytoplasm; C:proteasome core complex, alpha-subunit complex; P:ubiquitin-dependent protein catabolic process; C:nucleus; F:threonine-type endopeptidase activity	EC:3.4.25.0	K02731	5737	19773	6511	5634	4298
Locus_573_Transcript_2/8_Confidence_0.619_Length_2768_k23	1911.56	1834.74	0.959813	-0.0591754	0.808114	0.913649	20s proteasome alpha subunit d	5	C:cytoplasm; C:proteasome core complex, alpha-subunit complex; P:ubiquitin-dependent protein catabolic process; C:nucleus; F:threonine-type endopeptidase activity	EC:3.4.25.0	K02731	5737	19773	6511	5634	4298
Locus_573_Transcript_3/8_Confidence_0.667_Length_2927_k23	2058.9	1940.13	0.942313	-0.0857224	0.729749	0.864434	20s proteasome alpha subunit d	5	C:cytoplasm; C:proteasome core complex, alpha-subunit complex; P:ubiquitin-dependent protein catabolic process; C:nucleus; F:threonine-type endopeptidase activity	EC:3.4.25.0	K02731	5737	19773	6511	5634	4298
Locus_573_Transcript_4/8_Confidence_0.095_Length_244_k23	77.7144	90.9177	1.16989	0.226379	0.482151	0.695384	---NA---	0	-
Locus_573_Transcript_5/8_Confidence_0.667_Length_2919_k23	1977.05	1881.95	0.951899	-0.07112	0.778116	0.893862	hypothetical protein CHLNCDRAFT_134722 [Chlorella variabilis]	3	C:nucleus; C:intracellular; F:phosphoprotein phosphatase activity		K02731
Locus_573_Transcript_6/8_Confidence_0.238_Length_1060_k23	366.889	395.059	1.07678	0.106726	0.586538	0.772455	ctd phosphatase-like protein 3	3	C:nucleus; C:intracellular; F:phosphoprotein phosphatase activity
Locus_573_Transcript_7/8_Confidence_0.619_Length_2963_k23	2011.54	1914.24	0.951625	-0.0715349	0.771233	0.889552	20s proteasome alpha subunit d	5	C:cytoplasm; C:proteasome core complex, alpha-subunit complex; P:ubiquitin-dependent protein catabolic process; C:nucleus; F:threonine-type endopeptidase activity	EC:3.4.25.0	K02731	5737	19773	6511	5634	4298
Locus_574_Transcript_2/3_Confidence_0.667_Length_1512_k23	461.141	496.722	1.07716	0.107231	0.558066	0.752687	---NA---	0	-
Locus_574_Transcript_3/3_Confidence_0.667_Length_1372_k23	468.565	495.808	1.05814	0.081532	0.661379	0.823522	---NA---	0	-
Locus_575_Transcript_1/2_Confidence_1.000_Length_1453_k23	1663.53	1213.44	0.729437	-0.455145	0.0415428	0.120248	---NA---	0	-
Locus_575_Transcript_2/2_Confidence_1.000_Length_1269_k23	1709.9	1226.31	0.717178	-0.479597	0.0322323	0.0980986	---NA---	0	-
Locus_576_Transcript_2/7_Confidence_0.143_Length_370_k23	76.9899	79.605	1.03397	0.0481897	0.920385	0.973116	---NA---	0	-
Locus_576_Transcript_3/7_Confidence_0.571_Length_3043_k23	1931.64	1686.49	0.873085	-0.195806	0.413868	0.634722	hypothetical protein CHLNCDRAFT_28813 [Chlorella variabilis]	0	-
Locus_576_Transcript_4/7_Confidence_0.667_Length_2971_k23	1930.35	1682.26	0.871478	-0.198465	0.40326	0.62483	hypothetical protein CHLNCDRAFT_28813 [Chlorella variabilis]	0	-
Locus_576_Transcript_5/7_Confidence_0.619_Length_3055_k23	1928.49	1697.5	0.880222	-0.18406	0.44031	0.658799	protein	0	-
Locus_576_Transcript_6/7_Confidence_0.524_Length_3029_k23	1947.04	1703.56	0.874948	-0.19273	0.41714	0.638055	protein	0	-
Locus_577_Transcript_1/5_Confidence_0.385_Length_414_k23	164.793	242.195	1.46969	0.555508	0.0255948	0.0814257	hypothetical protein CHLNCDRAFT_53733 [Chlorella variabilis]	2	P:metabolic process; F:catalytic activity	-		8152	3824
Locus_577_Transcript_2/5_Confidence_0.692_Length_854_k23	339.442	549.192	1.61793	0.694146	0.000705767	0.00378379	3-beta hydroxysteroid dehydrogenase isomerase family	1	F:catalytic activity	-		3824
Locus_577_Transcript_3/5_Confidence_0.692_Length_954_k23	335.448	531.559	1.58462	0.664141	0.00146515	0.00718096	3-beta hydroxysteroid dehydrogenase isomerase family	2	P:metabolic process; F:catalytic activity	-		8152	3824
Locus_577_Transcript_4/5_Confidence_0.308_Length_434_k23	109.631	144.627	1.31922	0.399681	0.179264	0.369365	hypothetical protein CHLNCDRAFT_53733 [Chlorella variabilis]	1	C:plastid	-		9536
Locus_578_Transcript_2/6_Confidence_0.611_Length_1150_k23	547.075	418.077	0.764204	-0.38797	0.0749086	0.192602	n-acetylglucosaminylphosphatidylinositol de-n-acetylase family protein	0	-		K03434
Locus_578_Transcript_3/6_Confidence_0.111_Length_331_k23	56.1445	63.1246	1.12432	0.169057	0.694144	0.844149	n-acetylglucosaminyl-phosphatidylinositol de-n-acetylase	0	-
Locus_578_Transcript_4/6_Confidence_0.667_Length_1282_k23	521.955	416.485	0.797934	-0.325658	0.139143	0.308071	n-acetylglucosaminyl-phosphatidylinositol de-n-acetylase	1	C:endoplasmic reticulum	-	K03434	5783
Locus_578_Transcript_5/6_Confidence_0.722_Length_1321_k23	572.873	452.343	0.789604	-0.340798	0.117195	0.271334	n-acetylglucosaminyl-phosphatidylinositol de-n-acetylase	0	-		K03434
Locus_579_Transcript_1/9_Confidence_0.588_Length_1420_k23	1261.82	1814.78	1.43823	0.524293	0.0172952	0.0591412	integral membrane single c2 domain protein	0	-
Locus_579_Transcript_4/9_Confidence_0.059_Length_132_k23	11.5302	10.0919	0.875261	-0.192214	0.700594	0.84805	---NA---	0	-
Locus_579_Transcript_5/9_Confidence_0.559_Length_1503_k23	1203.78	1716.67	1.42606	0.512037	0.0181383	0.0614886	plant synaptotagmin	2	F:molecular_function; P:biological_process
Locus_581_Transcript_4/17_Confidence_1.000_Length_102_k23	8.12415	13.8406	1.70363	0.768616	0.238398	0.44907	---NA---	0	-
Locus_581_Transcript_12/17_Confidence_0.338_Length_1373_k23	2840.85	3352.76	1.18019	0.239024	0.354609	0.578199	betaine aldehyde dehydrogenase	2	F:oxidoreductase activity; P:oxidation reduction	-	K00130	16491	55114
Locus_581_Transcript_13/17_Confidence_0.325_Length_1303_k23	2783.54	3278.62	1.17786	0.236168	0.355829	0.579403	protein	2	P:oxidation reduction; F:betaine-aldehyde dehydrogenase activity	EC:1.2.1.8	K00130	55114	8802
Locus_581_Transcript_14/17_Confidence_0.312_Length_1079_k23	2778.68	3255	1.17142	0.228257	0.377403	0.600643	protein	2	P:oxidation reduction; F:betaine-aldehyde dehydrogenase activity	EC:1.2.1.8	K00130	55114	8802
Locus_582_Transcript_2/10_Confidence_0.111_Length_144_k23	15.5476	19.334	1.24353	0.314446	0.502614	0.710845	---NA---	0	-
Locus_582_Transcript_6/10_Confidence_0.111_Length_393_k23	69.9693	59.6801	0.852948	-0.22947	0.556855	0.75175	---NA---	0	-
Locus_582_Transcript_7/10_Confidence_0.156_Length_486_k23	184.503	92.1816	0.49962	-1.0011	0.0004488	0.00254206	---NA---	0	-
Locus_582_Transcript_8/10_Confidence_0.111_Length_169_k23	35.6526	37.1647	1.04241	0.0599252	0.846096	0.937096	---NA---	0	-
Locus_582_Transcript_9/10_Confidence_0.067_Length_908_k23	202.877	133.181	0.656462	-0.607217	0.0218375	0.0714049	---NA---	0	-
Locus_584_Transcript_1/3_Confidence_0.714_Length_249_k23	1094.91	1571.87	1.43562	0.52167	0.0131983	0.0471653	---NA---	0	-
Locus_584_Transcript_2/3_Confidence_0.464_Length_238_k23	1015.25	1392.08	1.37117	0.455407	0.0283799	0.0885718	---NA---	0	-
Locus_585_Transcript_2/11_Confidence_0.050_Length_355_k23	85.9755	219.133	2.54879	1.34981	3.21e-07	3.47e-06	---NA---	0	-
Locus_585_Transcript_5/11_Confidence_0.350_Length_2874_k23	1403.28	1995.74	1.4222	0.508121	0.0238314	0.0768402	drug metabolite transporter superfamily	2	C:plastid; C:membrane	-		9536	16020
Locus_587_Transcript_3/10_Confidence_0.312_Length_4384_k23	4309.18	4607.88	1.06932	0.0966914	0.720472	0.859528	hypothetical protein CHLNCDRAFT_133796 [Chlorella variabilis]	3	F:hydrolase activity; P:metabolic process; F:hydrolase activity, acting on glycosyl bonds		K07017
Locus_587_Transcript_4/10_Confidence_0.481_Length_4384_k23	3365.24	2930.56	0.870831	-0.199535	0.439729	0.658277	20s proteasome alpha subunit c	5	C:cytoplasm; C:proteasome core complex, alpha-subunit complex; P:ubiquitin-dependent protein catabolic process; C:nucleus; F:threonine-type endopeptidase activity	EC:3.4.25.0	K02728	5737	19773	6511	5634	4298
Locus_587_Transcript_6/10_Confidence_0.312_Length_4470_k23	4380.75	4694.62	1.07165	0.0998296	0.714212	0.855544	hypothetical protein CHLNCDRAFT_133796 [Chlorella variabilis]	3	F:hydrolase activity; P:metabolic process; F:hydrolase activity, acting on glycosyl bonds		K07017
Locus_587_Transcript_7/10_Confidence_0.312_Length_4446_k23	4329.36	4601.26	1.0628	0.0878729	0.750565	0.876874	hypothetical protein CHLNCDRAFT_133796 [Chlorella variabilis]	3	F:hydrolase activity; P:metabolic process; F:hydrolase activity, acting on glycosyl bonds		K07017
Locus_587_Transcript_10/10_Confidence_0.481_Length_4011_k23	3405.06	2966.51	0.871206	-0.198914	0.438517	0.657292	20s proteasome alpha subunit c	5	C:cytoplasm; C:proteasome core complex, alpha-subunit complex; P:ubiquitin-dependent protein catabolic process; C:nucleus; F:threonine-type endopeptidase activity	EC:3.4.25.0	K02728	5737	19773	6511	5634	4298
Locus_588_Transcript_4/10_Confidence_0.143_Length_470_k23	80.2351	63.5819	0.792445	-0.335618	0.373654	0.597113	---NA---	0	-
Locus_588_Transcript_5/10_Confidence_0.510_Length_2153_k23	869.247	694.989	0.79953	-0.322776	0.139443	0.308583	hypothetical protein CHLNCDRAFT_143788 [Chlorella variabilis]	0	-
Locus_589_Transcript_6/9_Confidence_0.163_Length_812_k23	281.163	239.576	0.852089	-0.230924	0.301993	0.52362	hypothetical protein CHLNCDRAFT_136641 [Chlorella variabilis]	0	-
Locus_589_Transcript_7/9_Confidence_0.245_Length_787_k23	375.085	328.971	0.877058	-0.189256	0.394466	0.616401	hypothetical protein CHLNCDRAFT_136641 [Chlorella variabilis]	0	-
Locus_590_Transcript_4/10_Confidence_0.725_Length_11424_k23	7023.27	9299.02	1.32403	0.404936	0.198864	0.397258	vacuolar protein sorting-associated	4	P:oxidation reduction; F:oxidoreductase activity; F:transition metal ion binding; P:protein localization
Locus_592_Transcript_1/6_Confidence_0.706_Length_2117_k23	1481.4	563.617	0.380462	-1.39418	3.53e-10	5.88e-09	hypothetical protein CHLNCDRAFT_140010 [Chlorella variabilis]	0	-
Locus_592_Transcript_2/6_Confidence_0.706_Length_1919_k23	1377.93	529.526	0.384291	-1.37973	4.46e-10	7.35e-09	hypothetical protein CHLNCDRAFT_140010 [Chlorella variabilis]	0	-
Locus_592_Transcript_3/6_Confidence_0.706_Length_2344_k23	1515.62	604.334	0.398737	-1.32649	2.71e-09	4.03e-08	---NA---	0	-
Locus_592_Transcript_4/6_Confidence_0.765_Length_2125_k23	1556.17	578.113	0.371498	-1.42857	1.71e-10	2.95e-09	hypothetical protein CHLNCDRAFT_140010 [Chlorella variabilis]	0	-
Locus_592_Transcript_5/6_Confidence_0.706_Length_2272_k23	1536.19	591.605	0.385113	-1.37665	7.81e-10	1.25e-08	hypothetical protein CHLNCDRAFT_140010 [Chlorella variabilis]	0	-
Locus_593_Transcript_1/17_Confidence_1.000_Length_145_k23	15.6766	23.0611	1.47105	0.556845	0.342523	0.566085	---NA---	0	-
Locus_593_Transcript_2/17_Confidence_1.000_Length_277_k23	37.7466	46.8425	1.24097	0.311472	0.604335	0.784593	---NA---	0	-
Locus_593_Transcript_5/17_Confidence_1.000_Length_174_k23	20.9425	21.2299	1.01372	0.0196645	0.959262	0.990201	---NA---	0	-
Locus_593_Transcript_6/17_Confidence_1.000_Length_234_k23	34.0666	39.8888	1.17091	0.227625	0.596811	0.779618	---NA---	0	-
Locus_593_Transcript_9/17_Confidence_0.040_Length_443_k23	283.095	72.0841	0.254629	-1.97353	1.17e-12	2.58e-11	molybdopterin biosynthesis protein cnx2	5	F:iron-sulfur cluster binding; P:Mo-molybdopterin cofactor biosynthetic process; C:chloroplast; F:catalytic activity; C:mitochondrion	-	K03639	51536	6777	9507	3824	5739
Locus_593_Transcript_10/17_Confidence_0.101_Length_646_k23	1043.61	149.269	0.143032	-2.80559	6.42e-33	5.74e-31	molybdopterin biosynthesis protein cnx2	4	P:Mo-molybdopterin cofactor biosynthetic process; C:chloroplast; F:catalytic activity; C:mitochondrion	-	K03639	6777	9507	3824	5739
Locus_595_Transcript_2/3_Confidence_0.857_Length_3552_k23	1448.06	1155.09	0.797683	-0.326112	0.143992	0.315888	helicase associated domain protein	9	F:helicase activity; F:nucleic acid binding; F:ATP binding; P:auxin biosynthetic process; F:hydrolase activity; F:DNA binding; F:nucleotide binding; P:DNA restriction-modification system; F:endonuclease activity
Locus_595_Transcript_3/3_Confidence_0.857_Length_3238_k23	1408.3	1125.75	0.799372	-0.323061	0.144118	0.316104	helicase associated domain protein	9	F:helicase activity; F:nucleic acid binding; F:ATP binding; P:auxin biosynthetic process; F:hydrolase activity; F:DNA binding; F:nucleotide binding; P:DNA restriction-modification system; F:endonuclease activity
Locus_596_Transcript_2/7_Confidence_0.464_Length_2064_k23	1083.77	2670.06	2.46367	1.30081	5.72e-09	8.1e-08	---NA---	0	-
Locus_596_Transcript_3/7_Confidence_0.071_Length_257_k23	26.3772	76.3784	2.89562	1.53387	0.000355872	0.00205986	---NA---	0	-
Locus_596_Transcript_4/7_Confidence_0.214_Length_1710_k23	782.578	1980.04	2.53015	1.33923	2.12e-10	3.6e-09	---NA---	0	-
Locus_596_Transcript_5/7_Confidence_0.429_Length_2095_k23	1047.11	2656.56	2.53703	1.34314	1.65e-09	2.51e-08	---NA---	0	-
Locus_596_Transcript_6/7_Confidence_0.393_Length_617_k23	183.078	146.761	0.801629	-0.318993	0.267305	0.483874	sperm associated antigen 1	3	P:biological_process; C:cellular_component; F:binding
Locus_598_Transcript_3/7_Confidence_0.760_Length_2400_k23	3026.98	3691.58	1.21956	0.286357	0.26539	0.481855	cullin 1b	3	C:cullin-RING ubiquitin ligase complex; F:ubiquitin protein ligase binding; P:ubiquitin-dependent protein catabolic process
Locus_598_Transcript_4/7_Confidence_0.160_Length_1542_k23	1034.01	1171.8	1.13325	0.180471	0.374868	0.5982	cullin 1b	3	C:cullin-RING ubiquitin ligase complex; P:ubiquitin-dependent protein catabolic process; F:ubiquitin protein ligase binding	-		31461	6511	31625
Locus_598_Transcript_5/7_Confidence_0.240_Length_684_k23	877.504	1037.51	1.18235	0.241653	0.218752	0.424073	---NA---	0	-
Locus_599_Transcript_1/2_Confidence_1.000_Length_372_k23	300.1	373.743	1.2454	0.316605	0.0952698	0.23248	---NA---	0	-
Locus_600_Transcript_1/23_Confidence_1.000_Length_126_k23	13.5429	12.9476	0.956042	-0.0648536	1	1	---NA---	0	-
Locus_600_Transcript_3/23_Confidence_1.000_Length_279_k23	20.5237	20.3154	0.989847	-0.0147227	0.95642	0.989184	---NA---	0	-
Locus_600_Transcript_4/23_Confidence_1.000_Length_111_k23	9.40439	8.41387	0.894674	-0.160566	0.85437	0.940916	---NA---	0	-
Locus_600_Transcript_5/23_Confidence_1.000_Length_138_k23	10.5477	13.3833	1.26884	0.343505	0.547853	0.74586	---NA---	0	-
Locus_600_Transcript_6/23_Confidence_1.000_Length_176_k23	23.6559	22.8864	0.967472	-0.0477076	1	1	---NA---	0	-
Locus_600_Transcript_8/23_Confidence_1.000_Length_145_k23	9.54929	13.1438	1.37642	0.460921	0.524083	0.728706	---NA---	0	-
Locus_600_Transcript_13/23_Confidence_1.000_Length_196_k23	29.2195	41.3059	1.41364	0.499413	0.305028	0.526844	---NA---	0	-
Locus_600_Transcript_15/23_Confidence_0.404_Length_3077_k23	3134.05	1583.34	0.505205	-0.985059	0.000122336	0.000797774	phosphoenolpyruvate carboxylase	2	P:tricarboxylic acid cycle; F:phosphoenolpyruvate carboxylase activity	EC:4.1.1.31	K01595	6099	8964
Locus_600_Transcript_16/23_Confidence_0.404_Length_3264_k23	3108.18	1641.14	0.528008	-0.921369	0.000330774	0.00193099	phosphoenolpyruvate carboxylase	2	P:cellular metabolic process; F:lyase activity	-	K01595	44237	16829
Locus_601_Transcript_2/3_Confidence_0.400_Length_777_k23	377.847	310.662	0.822188	-0.28246	0.149339	0.324247	---NA---	0	-
Locus_602_Transcript_1/8_Confidence_0.254_Length_2756_k23	2381.2	1744.98	0.732815	-0.448478	0.0543478	0.149042	ibr domain containing protein	1	C:cytoplasmic membrane-bounded vesicle	-		16023
Locus_602_Transcript_2/8_Confidence_0.254_Length_2769_k23	2384.19	1738.26	0.729079	-0.455854	0.0509765	0.141561	ibr domain containing protein	1	C:cytoplasmic membrane-bounded vesicle	-		16023
Locus_602_Transcript_3/8_Confidence_0.284_Length_1038_k23	372.992	340.28	0.912297	-0.132425	0.565005	0.757955	hypothetical protein CHLNCDRAFT_141008 [Chlorella variabilis]	0	-
Locus_602_Transcript_4/8_Confidence_0.209_Length_1488_k23	415.417	452.841	1.09009	0.124445	0.54199	0.742072	wd repeat domain 85	3	F:molecular_function; C:cellular_component; P:biological_process
Locus_603_Transcript_2/5_Confidence_0.741_Length_1232_k23	2030.19	3100.23	1.52706	0.61076	0.0118156	0.0430762	hypothetical protein CHLNCDRAFT_134476 [Chlorella variabilis]	0	-
Locus_603_Transcript_3/5_Confidence_0.667_Length_1092_k23	1809.44	2825.95	1.56178	0.643192	0.00652778	0.0260031	---NA---	0	-
Locus_604_Transcript_1/1_Confidence_1.000_Length_2097_k23	1124.09	1277.85	1.13678	0.184958	0.381464	0.604495	hypothetical protein CHLNCDRAFT_134328 [Chlorella variabilis]	0	-
Locus_605_Transcript_3/8_Confidence_0.174_Length_895_k23	1147.54	1108.42	0.965906	-0.0500446	0.852516	0.939922	nucleotide binding	5	P:metabolic process; F:N-acetyltransferase activity; F:protein binding; F:transferase activity; F:myosin heavy chain kinase activity
Locus_605_Transcript_6/8_Confidence_0.522_Length_3022_k23	2626.57	2542.94	0.968162	-0.0466793	0.872055	0.950085	transducin wd-40 repeat-containing protein	8	F:nucleotide binding; P:lateral root formation; C:CUL4 RING ubiquitin ligase complex; C:lysosome; F:molecular_function; P:biological_process; C:cellular_component; C:nucleus
Locus_605_Transcript_7/8_Confidence_0.217_Length_1068_k23	1357.34	1319.35	0.972014	-0.0409516	0.888735	0.957965	wd repeat domain expressed	5	P:metabolic process; F:N-acetyltransferase activity; F:protein binding; F:transferase activity; F:myosin heavy chain kinase activity
Locus_606_Transcript_3/10_Confidence_0.045_Length_198_k23	25.5237	24.7176	0.968417	-0.0463004	0.962372	0.991497	---NA---	0	-
Locus_606_Transcript_4/10_Confidence_0.727_Length_7085_k23	10678.4	6755.27	0.632611	-0.66061	0.0486547	0.136498	uv radiation resistance associated protein	0	-
Locus_606_Transcript_5/10_Confidence_0.364_Length_1518_k23	4504.74	2953.96	0.655746	-0.608792	0.0279142	0.0874319	hypothetical protein CHLNCDRAFT_58747 [Chlorella variabilis]	0	-
Locus_606_Transcript_8/10_Confidence_0.727_Length_7465_k23	10779.8	6825.33	0.633161	-0.659356	0.0495806	0.13864	uv radiation resistance associated protein	0	-
Locus_606_Transcript_9/10_Confidence_0.727_Length_7705_k23	10719.5	6755.77	0.630234	-0.666041	0.0472587	0.133432	uv radiation resistance associated protein	0	-
Locus_607_Transcript_4/11_Confidence_0.368_Length_759_k23	355.488	235.849	0.663453	-0.591934	0.00747345	0.0292124	---NA---	0	-
Locus_607_Transcript_9/11_Confidence_0.474_Length_1363_k23	1174.81	668.448	0.568983	-0.813543	0.000110539	0.000728913	expressed protein [Chlorella variabilis]	0	-
Locus_607_Transcript_10/11_Confidence_0.421_Length_1371_k23	1302.1	692.909	0.532147	-0.910103	1.72e-05	0.00013561	expressed protein [Chlorella variabilis]	0	-
Locus_608_Transcript_2/4_Confidence_0.850_Length_3106_k23	1554.91	1078.76	0.69378	-0.52745	0.0169859	0.0583232	snurportinlike protein	1	C:mitochondrion		K13151
Locus_609_Transcript_1/3_Confidence_0.200_Length_1002_k23	718.173	347.082	0.483285	-1.04905	6.97e-07	7.1e-06	n-acetyl-gamma-glutamyl-phosphate reductase	6	C:cytoplasm; P:arginine biosynthetic process; F:NAD or NADH binding; F:N-acetyl-gamma-glutamyl-phosphate reductase activity; F:protein dimerization activity; P:oxidation reduction	EC:1.2.1.38	K00145	5737	6526	51287	3942	46983	55114
Locus_609_Transcript_2/3_Confidence_0.300_Length_1619_k23	1302.49	612.012	0.469877	-1.08965	4.43e-07	4.66e-06	n-acetyl-gamma-glutamyl-phosphate reductase	10	F:copper ion binding; P:arginine biosynthetic process; C:nucleolus; P:oxidation reduction; F:N-acetyl-gamma-glutamyl-phosphate reductase activity; F:NAD or NADH binding; F:protein dimerization activity; C:chloroplast stroma; P:response to cadmium ion; C:membrane	EC:1.2.1.38	K00145	5507	6526	5730	55114	3942	51287	46983	9570	46686	16020
Locus_609_Transcript_3/3_Confidence_0.800_Length_3747_k23	2518.25	1668.63	0.662615	-0.593758	0.0145088	0.0511313	n-acetyl-gamma-glutamyl-phosphate reductase	10	F:copper ion binding; P:arginine biosynthetic process; C:nucleolus; P:oxidation reduction; F:N-acetyl-gamma-glutamyl-phosphate reductase activity; F:NAD or NADH binding; F:protein dimerization activity; C:chloroplast stroma; P:response to cadmium ion; C:membrane	EC:1.2.1.38	K00145	5507	6526	5730	55114	3942	51287	46983	9570	46686	16020
Locus_610_Transcript_2/6_Confidence_0.519_Length_778_k23	722.496	361.449	0.500278	-0.999198	1.84e-06	1.75e-05	---NA---	0	-
Locus_610_Transcript_3/6_Confidence_0.519_Length_693_k23	644.266	326.202	0.506316	-0.981891	4.31e-06	3.84e-05	type i modular polyketide synthase	2	F:catalytic activity; F:binding	-		3824	5488
Locus_610_Transcript_4/6_Confidence_0.519_Length_638_k23	892.593	420.827	0.471465	-1.08478	2.89e-07	3.14e-06	polyketide synthase	1	F:binding	-	K13613	5488
Locus_611_Transcript_2/3_Confidence_0.512_Length_3330_k23	10568.8	2262.65	0.214087	-2.22373	7.53e-11	1.36e-09	protein phosphatase 2c-like protein	1	F:catalytic activity	-	K14803	3824
Locus_612_Transcript_3/7_Confidence_0.750_Length_3163_k23	3268.37	1679.75	0.513943	-0.96032	0.000146553	0.000937108	abc type uncharacterized transport system permease component	5	F:ATPase activity; F:ATP binding; F:nucleotide binding; F:nucleoside-triphosphatase activity; P:auxin biosynthetic process		K02069
Locus_612_Transcript_4/7_Confidence_0.750_Length_3193_k23	3239.56	1699.7	0.52467	-0.930518	0.000229511	0.00140012	membrane protein	5	F:ATPase activity; F:ATP binding; F:nucleotide binding; F:nucleoside-triphosphatase activity; P:auxin biosynthetic process		K02069
Locus_612_Transcript_5/7_Confidence_0.625_Length_2350_k23	1972.78	1040.47	0.527413	-0.922996	4.84e-05	0.000346568	membrane protein	5	F:ATPase activity; F:ATP binding; F:nucleotide binding; F:nucleoside-triphosphatase activity; P:auxin biosynthetic process		K02069
Locus_612_Transcript_6/7_Confidence_0.708_Length_3144_k23	3318.13	1717.38	0.517573	-0.950166	0.000184073	0.00115023	abc type uncharacterized transport system permease	5	F:ATPase activity; F:ATP binding; F:nucleotide binding; F:nucleoside-triphosphatase activity; P:auxin biosynthetic process		K02069
Locus_612_Transcript_7/7_Confidence_0.750_Length_2833_k23	3299.36	1692.96	0.51312	-0.962633	0.000145164	0.000929063	membrane protein	5	F:ATPase activity; F:ATP binding; F:nucleotide binding; F:nucleoside-triphosphatase activity; P:auxin biosynthetic process		K02069
Locus_613_Transcript_1/3_Confidence_0.556_Length_1006_k23	836.627	771.532	0.922194	-0.116858	0.601466	0.782611	hypothetical protein CHLNCDRAFT_140516 [Chlorella variabilis]	0	-
Locus_613_Transcript_2/3_Confidence_0.444_Length_762_k23	675.184	620.279	0.918681	-0.122364	0.561081	0.754868	hypothetical protein CHLNCDRAFT_140516 [Chlorella variabilis]	0	-
Locus_613_Transcript_3/3_Confidence_0.778_Length_3933_k23	2982.37	2495.8	0.836851	-0.256957	0.323031	0.546112	protein	1	F:protein binding		K02677
Locus_614_Transcript_1/2_Confidence_1.000_Length_570_k23	1686.79	1486	0.880966	-0.182841	0.407705	0.628869	plasma membrane-type proton atpase	8	P:auxin biosynthetic process; F:hydrogen-exporting ATPase activity, phosphorylative mechanism; C:integral to membrane; F:metal ion binding; P:ATP biosynthetic process; F:ATP binding; P:proton transport; C:plasma membrane	EC:3.6.3.6	K01535	9851	8553	16021	46872	6754	5524	15992	5886
Locus_616_Transcript_2/4_Confidence_0.529_Length_1379_k23	1552.04	1456.54	0.938467	-0.0916224	0.67162	0.830488	hypothetical protein CHLNCDRAFT_138759 [Chlorella variabilis]	0	-
Locus_616_Transcript_4/4_Confidence_0.824_Length_3688_k23	2357	2263.72	0.960423	-0.0582574	0.810165	0.914971	2210010n04rik protein	4	P:lipid metabolic process; F:hydrolase activity; F:feruloyl esterase activity; F:triglyceride lipase activity
Locus_617_Transcript_2/5_Confidence_0.067_Length_689_k23	619.121	606.609	0.979791	-0.0294543	0.943159	0.983831	hypothetical protein CHLNCDRAFT_143524 [Chlorella variabilis]	0	-
Locus_618_Transcript_2/13_Confidence_1.000_Length_262_k23	20.097	26.113	1.29935	0.37779	0.479463	0.692992	---NA---	0	-
Locus_618_Transcript_6/13_Confidence_0.289_Length_3658_k23	5725.56	3014.15	0.526439	-0.925663	0.00153688	0.00747231	chloride channel partial	6	P:chloride transport; F:voltage-gated chloride channel activity; C:integral to membrane; C:membrane; P:transmembrane transport; F:ion channel activity		K05016
Locus_618_Transcript_9/13_Confidence_0.167_Length_3972_k23	4736.92	2490.13	0.525686	-0.927728	0.000830806	0.00436517	serine protease	1	F:catalytic activity	-	K01362	3824
Locus_618_Transcript_12/13_Confidence_0.289_Length_3512_k23	5826.26	3054.5	0.524265	-0.931632	0.00149199	0.00729354	chloride channel partial	6	P:chloride transport; F:voltage-gated chloride channel activity; C:integral to membrane; C:membrane; P:transmembrane transport; F:ion channel activity		K05016
Locus_620_Transcript_1/1_Confidence_1.000_Length_1875_k23	426.537	369.592	0.866495	-0.206737	0.392367	0.614479	multidrug resistance-associated protein	4	C:platelet dense granule membrane; C:membrane fraction; F:catalytic activity; C:plasma membrane	-	K05673	31088	5624	3824	5886
Locus_621_Transcript_2/4_Confidence_0.222_Length_695_k23	160.357	345.341	2.15358	1.10674	1.04e-06	1.03e-05	hypothetical protein CHLNCDRAFT_55247 [Chlorella variabilis]	2	F:catalytic activity; P:metabolic process	-		3824	8152
Locus_624_Transcript_1/10_Confidence_0.152_Length_1498_k23	2365.12	704.435	0.297843	-1.74738	2.67e-13	6.29e-12	xanthine dehydrogenase oxidase	7	F:xanthine oxidase activity; F:FAD binding; P:oxidation reduction; F:iron ion binding; F:xanthine dehydrogenase activity; F:electron carrier activity; F:2 iron, 2 sulfur cluster binding	EC:1.17.3.2; EC:1.17.1.4	K00106	4855	50660	55114	5506	4854	9055	51537
Locus_624_Transcript_2/10_Confidence_0.212_Length_2093_k23	4045.22	1144.31	0.28288	-1.82174	1.52e-11	2.97e-10	xanthine dehydrogenase	0	-		K00106
Locus_624_Transcript_3/10_Confidence_0.545_Length_1567_k23	5007.8	1327.33	0.265053	-1.91565	1.79e-11	3.45e-10	xanthine dehydrogenase oxidase	2	F:oxidoreductase activity; F:binding	-	K00106	16491	5488
Locus_624_Transcript_4/10_Confidence_0.303_Length_924_k23	2524.68	687.674	0.272381	-1.8763	1.44e-14	3.8e-13	xanthine dehydrogenase 1	6	P:superoxide anion generation; F:binding; P:purine base catabolic process; P:response to stress; F:xanthine dehydrogenase activity; P:xanthine metabolic process	EC:1.17.1.4	K00106	42554	5488	6145	6950	4854	46110
Locus_624_Transcript_5/10_Confidence_0.424_Length_1189_k23	3667.38	1000.19	0.272726	-1.87448	1.26e-12	2.77e-11	xanthine dehydrogenase oxidase	2	F:oxidoreductase activity; F:binding	-	K00106	16491	5488
Locus_624_Transcript_9/10_Confidence_0.182_Length_603_k23	561.754	216.798	0.385931	-1.37359	4.92e-10	8.06e-09	xanthine dehydrogenase	7	F:xanthine oxidase activity; F:FAD binding; P:oxidation reduction; F:iron ion binding; F:xanthine dehydrogenase activity; F:electron carrier activity; F:2 iron, 2 sulfur cluster binding	EC:1.17.3.2; EC:1.17.1.4	K00106	4855	50660	55114	5506	4854	9055	51537
Locus_625_Transcript_4/7_Confidence_0.030_Length_1533_k23	730.477	722.262	0.988754	-0.0163167	0.964678	0.992494	hypothetical protein CHLNCDRAFT_141330 [Chlorella variabilis]	0	-
Locus_625_Transcript_7/7_Confidence_0.866_Length_6109_k23	4801.35	4408.72	0.918225	-0.123081	0.669553	0.829006	hypothetical protein CHLNCDRAFT_141330 [Chlorella variabilis]	1	F:binding	-		5488
Locus_626_Transcript_2/11_Confidence_0.413_Length_4544_k23	3549.53	3547.98	0.999563	-0.000630761	0.998816	1	protein	1	F:binding	-	K12842	5488
Locus_626_Transcript_5/11_Confidence_0.413_Length_4591_k23	3548.52	3516.24	0.990902	-0.0131852	0.977346	0.998682	protein	1	F:binding	-	K12842	5488
Locus_626_Transcript_7/11_Confidence_0.413_Length_4763_k23	3605.71	3603.93	0.999506	-0.000712684	1	1	protein	1	F:binding	-	K12842	5488
Locus_627_Transcript_1/5_Confidence_0.667_Length_2176_k23	683.584	1297.92	1.8987	0.925013	4.47e-06	3.96e-05	at3g03310 t21p5_27	4	P:lipid metabolic process; F:phosphatidylcholine-sterol O-acyltransferase activity; C:cellular_component; C:mitochondrion
Locus_627_Transcript_2/5_Confidence_0.667_Length_1530_k23	524.636	1017.34	1.93914	0.955416	1.06e-06	1.04e-05	at3g03310 t21p5_27	4	P:lipid metabolic process; F:phosphatidylcholine-sterol O-acyltransferase activity; C:mitochondrion; C:cellular_component
Locus_627_Transcript_3/5_Confidence_0.667_Length_2180_k23	668.906	1263.26	1.88855	0.917281	4.91e-06	4.32e-05	at3g03310 t21p5_27	4	P:lipid metabolic process; F:phosphatidylcholine-sterol O-acyltransferase activity; C:cellular_component; C:mitochondrion
Locus_627_Transcript_4/5_Confidence_0.667_Length_2126_k23	681.748	1291.47	1.89435	0.921705	4.66e-06	4.12e-05	at3g03310 t21p5_27	4	P:lipid metabolic process; F:phosphatidylcholine-sterol O-acyltransferase activity; C:cellular_component; C:mitochondrion
Locus_627_Transcript_5/5_Confidence_0.667_Length_2020_k23	681.466	1297.84	1.90448	0.929394	3.84e-06	3.45e-05	at3g03310 t21p5_27	4	P:lipid metabolic process; F:phosphatidylcholine-sterol O-acyltransferase activity; C:cellular_component; C:mitochondrion
Locus_628_Transcript_1/8_Confidence_0.423_Length_4982_k23	3233.16	3925.35	1.21409	0.279875	0.284403	0.504171	hypothetical protein CHLNCDRAFT_139064 [Chlorella variabilis]	0	-
Locus_628_Transcript_3/8_Confidence_0.423_Length_5028_k23	3288.05	3973.96	1.20861	0.273344	0.298261	0.519969	hypothetical protein CHLNCDRAFT_139064 [Chlorella variabilis]	0	-
Locus_628_Transcript_5/8_Confidence_0.423_Length_4760_k23	3267.67	3932.92	1.20359	0.267341	0.314431	0.536836	hypothetical protein CHLNCDRAFT_139064 [Chlorella variabilis]	0	-
Locus_629_Transcript_4/10_Confidence_0.725_Length_5123_k23	3561.48	3184.74	0.894218	-0.161301	0.550184	0.747445	stress kinase	8	F:kinase activity; F:ATP binding; F:protein kinase activity; F:nucleotide binding; P:protein amino acid phosphorylation; P:response to osmotic stress; P:auxin biosynthetic process; F:protein serine/threonine kinase activity		K14498
Locus_629_Transcript_5/10_Confidence_0.725_Length_5238_k23	3624.65	3256.15	0.898334	-0.154676	0.571461	0.762682	stress kinase	3	F:protein kinase activity; P:cellular metabolic process; F:nucleotide binding	-	K14498	4672	44237	166
Locus_629_Transcript_6/10_Confidence_0.725_Length_5160_k23	3575.75	3200.13	0.894952	-0.160118	0.555034	0.750515	stress kinase	3	F:protein kinase activity; P:cellular metabolic process; F:nucleotide binding	-	K14498	4672	44237	166
Locus_629_Transcript_8/10_Confidence_0.725_Length_5184_k23	3578.01	3209.67	0.897054	-0.156733	0.566152	0.758727	serine threonine protein kinase sapk4	3	F:protein kinase activity; P:cellular metabolic process; F:nucleotide binding	-	K14498	4672	44237	166
Locus_629_Transcript_9/10_Confidence_0.725_Length_5143_k23	3610.82	3229.92	0.894511	-0.160829	0.556305	0.751431	stress kinase	3	F:protein kinase activity; P:cellular metabolic process; F:nucleotide binding	-	K14498	4672	44237	166
Locus_630_Transcript_1/10_Confidence_0.558_Length_6512_k23	3132.73	4113.19	1.31297	0.392836	0.142883	0.314321	n-acetyltransferase 11-like	1	F:acyltransferase activity	-	K00680	8415
Locus_630_Transcript_5/10_Confidence_0.571_Length_6591_k23	3086.48	4082.56	1.32272	0.403513	0.129089	0.291331	n-acetyltransferase 11-like	1	F:acyltransferase activity	-	K00680	8415
Locus_630_Transcript_6/10_Confidence_0.571_Length_6569_k23	3085.76	4111.62	1.33245	0.41408	0.119786	0.275955	n-acetyltransferase 11-like	1	F:acyltransferase activity	-	K00680	8415
Locus_632_Transcript_1/3_Confidence_0.500_Length_1170_k23	767.303	1026.61	1.33795	0.420022	0.0340065	0.102287	ubiquitin domain containing 1	0	-
Locus_633_Transcript_1/2_Confidence_1.000_Length_757_k23	607.14	163.895	0.269945	-1.88926	1.3e-16	4.04e-15	protochlorophyllide reductase precursor-like protein	2	F:oxidoreductase activity; P:metabolic process		K00218
Locus_633_Transcript_2/2_Confidence_1.000_Length_1610_k23	1897.06	527.695	0.278165	-1.84599	2.51e-15	7.03e-14	nadph:protochlorophyllide oxidoreductase	6	F:binding; F:protochlorophyllide reductase activity; P:oxidation reduction; P:chlorophyll biosynthetic process; C:chloroplast; P:photosynthesis	EC:1.3.1.33	K00218	5488	16630	55114	15995	9507	15979
Locus_634_Transcript_3/4_Confidence_0.625_Length_3128_k23	1071.12	866.534	0.808999	-0.305791	0.145521	0.318144	gtpase activator nb4s evi5 (contains tbc domain) calmodulin-binding protein pollux (contains ptb and tbc domains)	3	P:regulation of Rab GTPase activity; C:intracellular; F:Rab GTPase activator activity
Locus_635_Transcript_1/2_Confidence_1.000_Length_238_k23	809.696	52.0082	0.0642317	-3.96057	5.85e-52	1.52e-49	nitrate transporter	1	P:transmembrane transport	-		55085
Locus_635_Transcript_2/2_Confidence_1.000_Length_248_k23	617.229	30.6467	0.0496521	-4.332	1.06e-52	2.92e-50	nitrate transporter	0	-
Locus_637_Transcript_1/10_Confidence_0.744_Length_5582_k23	2278.48	3393.69	1.48945	0.57478	0.0213018	0.0700417	pantoate--beta-alanine ligase	8	P:biosynthetic process; C:cytoplasm; F:catalytic activity; F:pantoate-beta-alanine ligase activity; P:pantothenate biosynthetic process; F:ligase activity; F:ATP binding; F:nucleotide binding		K01918
Locus_637_Transcript_6/10_Confidence_0.744_Length_5777_k23	2291.02	3375.79	1.47349	0.559236	0.0251014	0.0801896	pantoate--beta-alanine ligase	1	F:catalytic activity	-	K01918	3824
Locus_637_Transcript_7/10_Confidence_0.744_Length_5817_k23	2300.16	3419.08	1.48645	0.571875	0.0220114	0.0718902	pantoate--beta-alanine ligase	1	F:catalytic activity	-	K01918	3824
Locus_637_Transcript_8/10_Confidence_0.744_Length_5963_k23	2332.07	3441.43	1.4757	0.561396	0.0253751	0.0808721	pantoate--beta-alanine ligase	1	F:catalytic activity	-	K01918	3824
Locus_637_Transcript_9/10_Confidence_0.744_Length_5864_k23	2260.07	3339.35	1.47754	0.563198	0.0236757	0.0764166	pantoate--beta-alanine ligase	1	F:catalytic activity	-	K01918	3824
Locus_639_Transcript_3/7_Confidence_0.700_Length_2104_k23	1148.84	988.638	0.860555	-0.216661	0.288779	0.509342	wd domain containing protein	0	-
Locus_639_Transcript_4/7_Confidence_0.700_Length_2131_k23	1140.97	946.11	0.829214	-0.270184	0.187925	0.381722	wd domain containing protein	0	-
Locus_639_Transcript_5/7_Confidence_0.700_Length_2191_k23	1148.66	982.817	0.855619	-0.224959	0.270727	0.487836	protein	0	-
Locus_639_Transcript_6/7_Confidence_0.700_Length_2278_k23	1175.31	1003.37	0.853706	-0.228188	0.264749	0.481179	wd domain containing protein	0	-
Locus_640_Transcript_1/4_Confidence_0.657_Length_5074_k23	1764.65	2293.61	1.29976	0.378241	0.109433	0.257796	hypothetical protein CHLNCDRAFT_55047 [Chlorella variabilis]	0	-
Locus_641_Transcript_2/8_Confidence_0.214_Length_363_k23	514.104	321.493	0.625347	-0.677272	0.00131258	0.00651907	hypothetical protein CHLNCDRAFT_143670 [Chlorella variabilis]	0	-
Locus_641_Transcript_3/8_Confidence_0.714_Length_1872_k23	4011.3	2340.02	0.583356	-0.777551	0.00382488	0.0164758	met30p	0	-		K10260
Locus_641_Transcript_4/8_Confidence_0.679_Length_1820_k23	3986.36	2301.35	0.577305	-0.792595	0.00319766	0.0141197	f-box wd repeat-containing protein pof1	0	-		K10260
Locus_641_Transcript_5/8_Confidence_0.679_Length_1844_k23	3998.17	2315.34	0.579099	-0.788118	0.00338303	0.0148384	met30p	0	-		K10260
Locus_642_Transcript_2/5_Confidence_0.167_Length_782_k23	426.053	250.234	0.58733	-0.767756	0.000507673	0.00283324	l-ascorbate peroxidase	6	P:oxidation reduction; F:heme binding; F:oxidoreductase activity; P:response to oxidative stress; F:peroxidase activity; F:metal ion binding		K00434
Locus_642_Transcript_4/5_Confidence_0.583_Length_2452_k23	1721.91	945.403	0.549042	-0.865011	0.00011811	0.000773069	l-ascorbate peroxidase	11	P:oxidation reduction; F:heme binding; F:oxidoreductase activity; P:response to oxidative stress; F:peroxidase activity; F:L-ascorbate peroxidase activity; C:thylakoid; P:hydrogen peroxide catabolic process; C:chloroplast thylakoid lumen; C:chloroplast; C:plastid		K00434
Locus_643_Transcript_3/6_Confidence_0.163_Length_587_k23	72.5536	699.232	9.63746	3.26865	5.93e-49	1.35e-46	---NA---	0	-
Locus_643_Transcript_4/6_Confidence_0.233_Length_838_k23	100.461	1611.02	16.0362	4.00326	2.5e-72	1.93e-69	fasciclin-like protein	0	-
Locus_643_Transcript_6/6_Confidence_0.884_Length_8450_k23	6951.47	8380.45	1.20557	0.269711	0.384735	0.607678	myb family transcription factor	3	F:DNA binding; P:regulation of transcription; C:nucleus	-	K01080	3677	45449	5634
Locus_644_Transcript_4/8_Confidence_0.500_Length_3471_k23	1391.37	1660.85	1.19368	0.255411	0.264873	0.481351	protein	0	-		K14768
Locus_646_Transcript_2/2_Confidence_1.000_Length_268_k23	3837.96	388.853	0.101318	-3.30304	5.59e-32	4.74e-30	---NA---	0	-
Locus_647_Transcript_4/5_Confidence_0.476_Length_578_k23	1394.4	652.256	0.46777	-1.09613	3.05e-07	3.3e-06	hypothetical protein CHLNCDRAFT_138418 [Chlorella variabilis]	0	-
Locus_649_Transcript_1/10_Confidence_0.694_Length_3913_k23	3783.22	3068.06	0.810966	-0.302286	0.258694	0.474193	hypothetical protein CHLNCDRAFT_48736 [Chlorella variabilis]	0	-
Locus_649_Transcript_2/10_Confidence_0.167_Length_1100_k23	1133.34	834.469	0.736288	-0.441657	0.0318737	0.0972427	hypothetical protein CHLNCDRAFT_48736 [Chlorella variabilis]	0	-
Locus_649_Transcript_3/10_Confidence_0.722_Length_4177_k23	3925.69	3109.33	0.792046	-0.336344	0.213767	0.417817	nuclear receptor co-repressor hdac3 complex subunit tblr1	2	P:proteolysis; F:serine-type endopeptidase activity		K04508
Locus_649_Transcript_4/10_Confidence_0.722_Length_4284_k23	3913.16	3122.34	0.797908	-0.325706	0.228753	0.436904	nuclear receptor co-repressor hdac3 complex subunit tblr1	2	P:proteolysis; F:serine-type endopeptidase activity		K04508
Locus_649_Transcript_5/10_Confidence_0.722_Length_4207_k23	3961.9	3136.88	0.791761	-0.336864	0.213257	0.41708	nuclear receptor co-repressor hdac3 complex subunit tblr1	2	P:proteolysis; F:serine-type endopeptidase activity		K04508
Locus_649_Transcript_6/10_Confidence_0.750_Length_4188_k23	3958.07	3171.52	0.801278	-0.319625	0.238913	0.449786	hypothetical protein CHLNCDRAFT_48736 [Chlorella variabilis]	0	-
Locus_649_Transcript_7/10_Confidence_0.694_Length_4244_k23	3931.4	3191.61	0.811825	-0.300759	0.268349	0.485095	hypothetical protein CHLNCDRAFT_48736 [Chlorella variabilis]	0	-		K04508
Locus_649_Transcript_8/10_Confidence_0.722_Length_4296_k23	3990.43	3174.18	0.795447	-0.330163	0.223726	0.430628	nuclear receptor co-repressor hdac3 complex subunit tblr1	2	P:proteolysis; F:serine-type endopeptidase activity		K04508
Locus_649_Transcript_9/10_Confidence_0.722_Length_4247_k23	3987.91	3170.34	0.794987	-0.330996	0.22488	0.432065	nuclear receptor co-repressor hdac3 complex subunit tblr1	2	P:proteolysis; F:serine-type endopeptidase activity		K04508
Locus_649_Transcript_10/10_Confidence_0.722_Length_4043_k23	3970.36	3154.25	0.79445	-0.331971	0.221791	0.427939	protein	2	P:proteolysis; F:serine-type endopeptidase activity		K04508
Locus_650_Transcript_2/8_Confidence_0.619_Length_2101_k23	1670.53	2679.17	1.60378	0.681478	0.00347679	0.015201	4-aminobutyrate aminotransferase	1	F:catalytic activity	-	K00818	3824
Locus_650_Transcript_3/8_Confidence_0.667_Length_1685_k23	1309.31	2117.38	1.61718	0.693476	0.00174891	0.00836156	4-aminobutyrate transaminase	1	F:transferase activity	-	K00818	16740
Locus_650_Transcript_4/8_Confidence_0.429_Length_1171_k23	991.445	1574.37	1.58796	0.667175	0.00159849	0.00772934	4-aminobutyrate transaminase	1	F:transferase activity	-	K00818	16740
Locus_650_Transcript_6/8_Confidence_0.667_Length_2368_k23	1688.34	2733.32	1.61894	0.695051	0.00302037	0.0134256	4-aminobutyrate aminotransferase	1	F:transferase activity	-	K00818	16740
Locus_650_Transcript_7/8_Confidence_0.667_Length_2362_k23	1691.74	2731.4	1.61456	0.691137	0.00321921	0.0141978	4-aminobutyrate aminotransferase	1	F:transferase activity	-	K00818	16740
Locus_650_Transcript_8/8_Confidence_0.667_Length_2050_k23	1690.06	2745.46	1.62448	0.699975	0.00285437	0.0127668	4-aminobutyrate transaminase	1	F:catalytic activity	-	K00818	3824
Locus_654_Transcript_1/9_Confidence_0.577_Length_1435_k23	1750.75	1307.78	0.746985	-0.420849	0.0602344	0.161941	uncharacterized protein	2	C:endomembrane system; P:biological_process
Locus_654_Transcript_2/9_Confidence_0.269_Length_373_k23	284.062	187.678	0.660695	-0.597943	0.00866303	0.0331003	uncharacterized protein	2	C:membrane; C:cytoplasmic membrane-bounded vesicle	-		16020	16023
Locus_654_Transcript_3/9_Confidence_0.654_Length_1577_k23	1811.3	1339.02	0.739259	-0.435848	0.0513538	0.142443	uncharacterized protein	2	C:membrane; C:cytoplasmic membrane-bounded vesicle	-		16020	16023
Locus_654_Transcript_4/9_Confidence_0.423_Length_920_k23	868.987	641.269	0.737951	-0.438404	0.0321646	0.0979454	uncharacterized protein	1	C:endomembrane system	-		12505
Locus_654_Transcript_6/9_Confidence_0.654_Length_1552_k23	1812.34	1359.71	0.75025	-0.414557	0.0655622	0.173242	uncharacterized protein	2	C:endomembrane system; P:biological_process
Locus_654_Transcript_7/9_Confidence_0.654_Length_1702_k23	1857.54	1404.02	0.75585	-0.403829	0.0747389	0.192279	uncharacterized protein	2	C:endomembrane system; P:biological_process
Locus_654_Transcript_9/9_Confidence_0.654_Length_1477_k23	1880.49	1387.09	0.737617	-0.439056	0.0513809	0.142495	uncharacterized protein	2	C:membrane; C:cytoplasmic membrane-bounded vesicle	-		16020	16023
Locus_656_Transcript_4/5_Confidence_0.395_Length_866_k23	589.613	541.322	0.918096	-0.123283	0.55481	0.750413	hypothetical protein CHLNCDRAFT_132907 [Chlorella variabilis]	0	-
Locus_657_Transcript_3/6_Confidence_0.280_Length_382_k23	477.928	534.525	1.11842	0.161465	0.392606	0.61465	---NA---	0	-
Locus_658_Transcript_1/2_Confidence_1.000_Length_4132_k23	1768.28	1521.88	0.860653	-0.216496	0.367968	0.591557	hypothetical protein CHLNCDRAFT_137379 [Chlorella variabilis]	0	-
Locus_661_Transcript_1/49_Confidence_1.000_Length_232_k23	47.3356	45.4039	0.95919	-0.0601114	0.947052	0.985581	---NA---	0	-
Locus_661_Transcript_5/49_Confidence_1.000_Length_263_k23	72.8434	70.6671	0.970123	-0.0437607	0.917978	0.972116	---NA---	0	-
Locus_661_Transcript_14/49_Confidence_1.000_Length_196_k23	22.6654	18.7884	0.828945	-0.270651	0.795171	0.904876	---NA---	0	-
Locus_661_Transcript_20/49_Confidence_1.000_Length_108_k23	23.6638	30.0579	1.27021	0.345061	0.464806	0.68047	---NA---	0	-
Locus_661_Transcript_26/49_Confidence_1.000_Length_325_k23	45.3229	45.9927	1.01478	0.0211629	1	1	---NA---	0	-
Locus_661_Transcript_36/49_Confidence_1.000_Length_298_k23	28.5109	34.2659	1.20185	0.265256	0.638907	0.808482	---NA---	0	-
Locus_661_Transcript_38/49_Confidence_1.000_Length_148_k23	9.97604	18.5058	1.85502	0.891437	0.185781	0.378763	---NA---	0	-
Locus_661_Transcript_40/49_Confidence_0.149_Length_4623_k23	4321.87	2237.62	0.517745	-0.949687	0.000505661	0.00282312	acetylornithine aminotransferase	15	F:copper ion binding; P:response to water deprivation; P:defense response to bacterium; P:regulation of transcription, DNA-dependent; F:N2-acetyl-L-ornithine:2-oxoglutarate 5-aminotransferase activity; F:4-aminobutyrate transaminase activity; P:cutin biosynthetic process; F:sequence-specific DNA binding; F:transcription factor activity; C:chloroplast stroma; P:wax metabolic process; P:arginine me…	EC:2.6.1.11; EC:2.6.1.19	K00818	5507	9414	42742	6355	3992	3867	10143	43565	3700	9570	10166	6525	30170	5634	9873
Locus_661_Transcript_41/49_Confidence_0.025_Length_615_k23	383.048	312.51	0.815851	-0.293622	0.211026	0.413987	---NA---	0	-
Locus_661_Transcript_42/49_Confidence_0.046_Length_759_k23	408.685	297.274	0.727393	-0.459194	0.0348836	0.104411	---NA---	0	-
Locus_661_Transcript_44/49_Confidence_0.054_Length_1717_k23	743.214	740.903	0.996891	-0.00449281	0.985239	1	#NAME?	4	C:proteasome core complex; C:HslUV protease complex; F:threonine-type endopeptidase activity; P:proteolysis involved in cellular protein catabolic process	EC:3.4.25.0	K01419	5839	9376	4298	51603
Locus_661_Transcript_45/49_Confidence_0.083_Length_672_k23	1276.81	2386.3	1.86896	0.902235	4.43e-05	0.000319358	---NA---	0	-
Locus_661_Transcript_47/49_Confidence_0.149_Length_4247_k23	4426.84	2291.68	0.51768	-0.949867	0.00052401	0.0029112	acetylornithine aminotransferase	15	F:copper ion binding; P:response to water deprivation; P:defense response to bacterium; P:regulation of transcription, DNA-dependent; F:N2-acetyl-L-ornithine:2-oxoglutarate 5-aminotransferase activity; F:4-aminobutyrate transaminase activity; P:cutin biosynthetic process; F:sequence-specific DNA binding; F:transcription factor activity; C:chloroplast stroma; P:wax metabolic process; P:arginine me…	EC:2.6.1.11; EC:2.6.1.19	K00818	5507	9414	42742	6355	3992	3867	10143	43565	3700	9570	10166	6525	30170	5634	9873
Locus_661_Transcript_49/49_Confidence_0.232_Length_3759_k23	905.586	1179.73	1.30272	0.381528	0.0644481	0.170865	soluble starch synthase ii	2	F:transferase activity, transferring glycosyl groups; P:glucan biosynthetic process	-	K00703	16757	9250
Locus_662_Transcript_2/4_Confidence_0.667_Length_2264_k23	2816.97	4017.74	1.42626	0.512241	0.0490866	0.137471	---NA---	0	-
Locus_662_Transcript_4/4_Confidence_0.917_Length_3972_k23	4941.4	6666.23	1.34906	0.431951	0.138675	0.307266	protein phosphatase 2c	1	F:phosphoprotein phosphatase activity	EC:3.1.3.16	K14497	4721
Locus_663_Transcript_2/10_Confidence_0.239_Length_1005_k23	961.485	1440.77	1.49848	0.583502	0.00459482	0.0192512	expressed protein [Chlorella variabilis]	0	-
Locus_663_Transcript_3/10_Confidence_0.304_Length_1254_k23	1269.85	1906.81	1.5016	0.586498	0.00667844	0.0265203	expressed protein [Chlorella variabilis]	0	-
Locus_663_Transcript_4/10_Confidence_0.283_Length_1062_k23	1053.03	1600.33	1.51973	0.603819	0.00405249	0.0172994	expressed protein [Chlorella variabilis]	0	-
Locus_663_Transcript_5/10_Confidence_0.478_Length_2097_k23	1900.78	2829.3	1.48849	0.573852	0.0152792	0.0533706	expressed protein [Chlorella variabilis]	0	-
Locus_663_Transcript_6/10_Confidence_0.478_Length_2124_k23	1905.62	2823.63	1.48174	0.567292	0.01682	0.0578345	expressed protein [Chlorella variabilis]	0	-
Locus_663_Transcript_7/10_Confidence_0.478_Length_2227_k23	1994.41	2928.04	1.46812	0.553971	0.0209544	0.0691166	expressed protein [Chlorella variabilis]	0	-
Locus_663_Transcript_8/10_Confidence_0.478_Length_2086_k23	1870.36	2737.79	1.46378	0.549696	0.0206571	0.0683369	expressed protein [Chlorella variabilis]	0	-
Locus_663_Transcript_9/10_Confidence_0.326_Length_7946_k23	4034.54	4857.45	1.20396	0.267793	0.334523	0.557768	phosphatidylinositol 3-kinase-related protein kinase	1	F:transferase activity	-	K08873	16740
Locus_663_Transcript_10/10_Confidence_0.478_Length_1887_k23	1986.5	2942.86	1.48143	0.566989	0.0177258	0.0603691	expressed protein [Chlorella variabilis]	0	-
Locus_664_Transcript_1/13_Confidence_1.000_Length_190_k23	23.9457	26.7018	1.1151	0.157172	0.774531	0.891355	---NA---	0	-
Locus_664_Transcript_3/13_Confidence_1.000_Length_144_k23	13.2531	18.3311	1.38316	0.467966	0.450652	0.668086	---NA---	0	-
Locus_664_Transcript_5/13_Confidence_0.726_Length_5400_k23	7426.69	9151.99	1.23231	0.301367	0.32975	0.552723	peroxisomal biogenesis	2	P:peroxisome fission; C:peroxisomal membrane
Locus_664_Transcript_7/13_Confidence_0.726_Length_5462_k23	7434.34	9158.84	1.23196	0.300961	0.331502	0.554644	peroxisomal biogenesis	2	P:peroxisome fission; C:peroxisomal membrane
Locus_664_Transcript_8/13_Confidence_0.726_Length_5363_k23	7429.37	9152.58	1.23195	0.300939	0.331274	0.554379	peroxisomal biogenesis	2	P:peroxisome fission; C:peroxisomal membrane
Locus_664_Transcript_9/13_Confidence_0.726_Length_5378_k23	7443.9	9175.69	1.23265	0.301758	0.33073	0.553811	peroxisomal biogenesis	2	P:peroxisome fission; C:peroxisomal membrane
Locus_664_Transcript_10/13_Confidence_0.726_Length_5413_k23	7341.77	8995.57	1.22526	0.293088	0.343577	0.566963	peroxisomal biogenesis	2	P:peroxisome fission; C:peroxisomal membrane
Locus_664_Transcript_11/13_Confidence_0.726_Length_5361_k23	7282.99	8898.94	1.22188	0.289103	0.348506	0.572058	peroxisomal biogenesis	2	P:peroxisome fission; C:peroxisomal membrane
Locus_664_Transcript_12/13_Confidence_0.712_Length_5371_k23	7219.26	9018.31	1.2492	0.321006	0.298629	0.520298	ankyrin repeat-containing	0	-
Locus_666_Transcript_2/8_Confidence_0.393_Length_1062_k23	3010.84	998.104	0.331503	-1.5929	1.62e-10	2.8e-09	---NA---	0	-
Locus_666_Transcript_3/8_Confidence_0.071_Length_393_k23	164.277	72.9771	0.444231	-1.17062	0.000262141	0.00157321	---NA---	0	-
Locus_667_Transcript_1/15_Confidence_1.000_Length_102_k23	25.081	21.1652	0.843872	-0.244904	0.651147	0.816587	---NA---	0	-
Locus_667_Transcript_6/15_Confidence_0.036_Length_627_k23	144.415	154.98	1.07316	0.10187	0.722103	0.860113	---NA---	0	-
Locus_667_Transcript_8/15_Confidence_0.150_Length_2878_k23	1932.09	2116.08	1.09523	0.131237	0.590398	0.775209	alkaline protease a	6	P:proteolysis; F:serine-type endopeptidase activity; F:peptidase activity; P:negative regulation of catalytic activity; F:identical protein binding; F:hydrolase activity		K13277
Locus_667_Transcript_11/15_Confidence_0.214_Length_1301_k23	525.789	502.192	0.955121	-0.0662444	0.74057	0.870774	uncharacterized protein	3	F:molecular_function; P:biological_process; C:cellular_component
Locus_667_Transcript_14/15_Confidence_0.150_Length_2518_k23	1955.82	2130.76	1.08944	0.123591	0.612709	0.789999	peptidase s8 s53 subtilisin kexin sedolisin	12	P:proteolysis; F:serine-type endopeptidase activity; F:peptidase activity; F:cobalt ion transmembrane transporter activity; C:integral to membrane; P:magnesium ion transport; C:membrane; P:metal ion transport; P:transmembrane transport; F:metal ion transmembrane transporter activity; F:magnesium ion transmembrane transporter activity; P:cobalt ion transport		K13277
Locus_667_Transcript_15/15_Confidence_0.257_Length_1200_k23	507.004	507.185	1.00036	0.000515194	1	1	hypothetical protein CHLNCDRAFT_49788 [Chlorella variabilis]	0	-
Locus_669_Transcript_5/10_Confidence_0.314_Length_1968_k23	1590.43	2185.2	1.37397	0.458352	0.0390011	0.114165	hypothetical protein CHLNCDRAFT_138082 [Chlorella variabilis]	1	F:binding
Locus_669_Transcript_6/10_Confidence_0.371_Length_1939_k23	1612.67	2204.12	1.36676	0.450756	0.0428521	0.123261	hypothetical protein CHLNCDRAFT_138082 [Chlorella variabilis]	1	F:binding
Locus_669_Transcript_7/10_Confidence_0.286_Length_1891_k23	1438.7	2049.69	1.42468	0.510642	0.0192618	0.0645734	hypothetical protein CHLNCDRAFT_138082 [Chlorella variabilis]	1	F:binding
Locus_671_Transcript_2/11_Confidence_0.310_Length_1077_k23	485.006	298.473	0.615402	-0.700399	0.00115353	0.00582742	protein	2	F:tRNA binding; F:aminoacyl-tRNA ligase activity		K01874
Locus_671_Transcript_3/11_Confidence_0.069_Length_514_k23	196.387	111.494	0.567726	-0.816733	0.00386866	0.0166264	methionyl-trna synthetase	2	F:tRNA binding; F:aminoacyl-tRNA ligase activity
Locus_671_Transcript_5/11_Confidence_0.310_Length_1086_k23	481.592	306.234	0.635878	-0.653178	0.00244108	0.011163	methionyl-trna synthetase	2	F:tRNA binding; F:aminoacyl-tRNA ligase activity		K01866
Locus_671_Transcript_6/11_Confidence_0.172_Length_1095_k23	429.369	358.703	0.835419	-0.259429	0.202276	0.402021	dna replication factor c complex subunit 5	5	P:auxin biosynthetic process; P:DNA replication; F:DNA clamp loader activity; C:DNA replication factor C complex; F:ATP binding	-	K10756	9851	6260	3689	5663	5524
Locus_672_Transcript_2/6_Confidence_0.526_Length_744_k23	978.924	1307.35	1.3355	0.41738	0.0485576	0.136255	kdel receptor b	4	C:integral to membrane; F:ER retention sequence binding; F:receptor activity; P:protein retention in ER lumen	-	K10949	16021	46923	4872	6621
Locus_672_Transcript_3/6_Confidence_0.737_Length_1581_k23	1696.84	2194.5	1.29329	0.371044	0.109265	0.25755	er lumen protein retaining	4	C:integral to membrane; F:ER retention sequence binding; F:receptor activity; P:protein retention in ER lumen	-		16021	46923	4872	6621
Locus_672_Transcript_4/6_Confidence_0.737_Length_1579_k23	1693.9	2207.47	1.30319	0.382048	0.0970012	0.235759	kdel receptor b	4	C:integral to membrane; F:ER retention sequence binding; F:receptor activity; P:protein retention in ER lumen	-	K10949	16021	46923	4872	6621
Locus_672_Transcript_5/6_Confidence_0.737_Length_1588_k23	1711.36	2179.33	1.27345	0.348739	0.13423	0.299919	protein	4	C:integral to membrane; F:ER retention sequence binding; F:receptor activity; P:protein retention in ER lumen	-		16021	46923	4872	6621
Locus_672_Transcript_6/6_Confidence_0.737_Length_1307_k23	1787.16	2325.53	1.30124	0.379892	0.10497	0.24998	kdel receptor b	4	C:integral to membrane; F:ER retention sequence binding; F:receptor activity; P:protein retention in ER lumen	-		16021	46923	4872	6621
Locus_673_Transcript_1/8_Confidence_0.805_Length_4376_k23	5338.16	6580.8	1.23279	0.301921	0.308229	0.530137	tudor domain-containing protein	4	P:response to cadmium ion; C:plasma membrane; C:cell wall; C:chloroplast	-		46686	5886	5618	9507
Locus_673_Transcript_2/8_Confidence_0.829_Length_4606_k23	5520.22	6799.02	1.23166	0.300602	0.313868	0.536165	tudor domain-containing protein	1	C:intracellular part	-		44424
Locus_673_Transcript_5/8_Confidence_0.829_Length_4682_k23	5503.97	6740.91	1.22473	0.292469	0.328019	0.551051	tudor domain-containing protein	4	P:response to cadmium ion; C:plasma membrane; C:cell wall; C:chloroplast	-		46686	5886	5618	9507
Locus_673_Transcript_6/8_Confidence_0.829_Length_4778_k23	5545.75	6824.41	1.23057	0.299322	0.317154	0.54004	tudor domain-containing protein	1	C:intracellular part	-		44424
Locus_673_Transcript_7/8_Confidence_0.805_Length_4296_k23	5406.74	6861.82	1.26913	0.343834	0.248342	0.461696	tudor domain-containing protein	4	P:response to cadmium ion; C:plasma membrane; C:cell wall; C:chloroplast	-		46686	5886	5618	9507
Locus_674_Transcript_3/5_Confidence_0.500_Length_502_k23	1191.9	329.821	0.276717	-1.85351	3.39e-17	1.11e-15	xanthine dehydrogenase oxidase	7	F:xanthine oxidase activity; F:FAD binding; P:oxidation reduction; F:iron ion binding; F:xanthine dehydrogenase activity; F:electron carrier activity; F:2 iron, 2 sulfur cluster binding	EC:1.17.3.2; EC:1.17.1.4	K00106	4855	50660	55114	5506	4854	9055	51537
Locus_675_Transcript_1/3_Confidence_0.889_Length_1472_k23	3519.94	4925.13	1.39921	0.484611	0.0745491	0.191913	hypothetical protein CHLNCDRAFT_137390 [Chlorella variabilis]	0	-
Locus_676_Transcript_2/4_Confidence_0.875_Length_4150_k23	2780.81	4354.74	1.566	0.64708	0.0130954	0.0468657	molecular chaperone	3	P:metabolic process; F:catalytic activity; F:protein binding	-	K07512	8152	3824	5515
Locus_676_Transcript_3/4_Confidence_0.375_Length_1849_k23	1144.86	1862.62	1.62694	0.702164	0.00109451	0.00556557	molecular chaperone	3	P:metabolic process; F:catalytic activity; F:protein binding	-	K07512	8152	3824	5515
Locus_676_Transcript_4/4_Confidence_0.875_Length_4021_k23	2797.5	4404.49	1.57444	0.654837	0.0121865	0.0441497	molecular chaperone	3	P:metabolic process; F:catalytic activity; F:protein binding	-	K10352	8152	3824	5515
Locus_677_Transcript_4/10_Confidence_0.714_Length_2756_k23	2819.02	3502.93	1.2426	0.313367	0.202193	0.401904	hypothetical protein CHLNCDRAFT_56823 [Chlorella variabilis]	0	-
Locus_677_Transcript_6/10_Confidence_0.735_Length_2540_k23	2810.36	3546.66	1.262	0.335707	0.173825	0.361823	hypothetical protein CHLNCDRAFT_56823 [Chlorella variabilis]	0	-
Locus_677_Transcript_9/10_Confidence_0.755_Length_2872_k23	3025.82	3744.3	1.23745	0.307369	0.219406	0.424916	hypothetical protein CHLNCDRAFT_56823 [Chlorella variabilis]	0	-
Locus_678_Transcript_1/4_Confidence_0.133_Length_448_k23	43.5841	48.3459	1.10925	0.14959	0.84689	0.937369	---NA---	0	-
Locus_681_Transcript_2/7_Confidence_0.457_Length_1617_k23	1073.8	840.977	0.78318	-0.352584	0.0895532	0.221649	hypothetical protein CHLNCDRAFT_54975 [Chlorella variabilis]	0	-
Locus_681_Transcript_3/7_Confidence_0.674_Length_3414_k23	1937.83	1649.93	0.851433	-0.232035	0.32749	0.55068	hypothetical protein CHLNCDRAFT_54975 [Chlorella variabilis]	0	-
Locus_681_Transcript_5/7_Confidence_0.565_Length_3776_k23	2173.53	1836.1	0.844756	-0.243394	0.315937	0.538595	hypothetical protein CHLNCDRAFT_54975 [Chlorella variabilis]	0	-
Locus_683_Transcript_2/5_Confidence_0.632_Length_1476_k23	1945.53	2519.9	1.29523	0.373204	0.107825	0.25485	hypothetical protein CHLNCDRAFT_142166 [Chlorella variabilis]	0	-
Locus_685_Transcript_2/7_Confidence_0.667_Length_5517_k23	1813.63	1766.7	0.974124	-0.0378221	0.920673	0.973347	protein	7	F:endonuclease activity; F:nucleotide binding; F:nucleoside-triphosphatase activity; P:auxin biosynthetic process; F:helicase activity; F:ATP binding; F:DNA binding		K14326
Locus_685_Transcript_3/7_Confidence_0.667_Length_5506_k23	1831.58	1783.38	0.973684	-0.0384742	0.9072	0.966987	protein	11	F:helicase activity; F:ATP binding; F:DNA binding; F:endonuclease activity; P:auxin biosynthetic process; F:hydrolase activity; F:nucleotide binding; C:cytoplasm; F:nucleoside-triphosphatase activity; F:zinc ion binding; P:nuclear-transcribed mRNA catabolic process, nonsense-mediated decay		K14326
Locus_685_Transcript_4/7_Confidence_0.593_Length_5363_k23	1824.92	1760.17	0.964517	-0.0521221	0.867939	0.947919	protein	7	F:endonuclease activity; F:nucleotide binding; F:nucleoside-triphosphatase activity; P:auxin biosynthetic process; F:helicase activity; F:ATP binding; F:DNA binding		K14326
Locus_685_Transcript_5/7_Confidence_0.667_Length_5574_k23	1866.12	1813.7	0.97191	-0.0411057	0.903134	0.965197	protein	11	F:helicase activity; F:ATP binding; F:DNA binding; P:auxin biosynthetic process; F:hydrolase activity; F:nucleotide binding; C:cytoplasm; F:nucleoside-triphosphatase activity; F:zinc ion binding; P:nuclear-transcribed mRNA catabolic process, nonsense-mediated decay; F:endonuclease activity		K14326
Locus_686_Transcript_1/5_Confidence_0.365_Length_158_k23	543.598	730.052	1.343	0.425459	0.0342266	0.102802	---NA---	0	-
Locus_686_Transcript_2/5_Confidence_0.462_Length_186_k23	699.92	937.021	1.33875	0.420891	0.0345303	0.103532	---NA---	0	-
Locus_687_Transcript_5/9_Confidence_0.481_Length_1656_k23	2027.62	997.162	0.491789	-1.02389	8.41e-06	7.07e-05	hypothetical protein CHLNCDRAFT_136713 [Chlorella variabilis]	0	-
Locus_687_Transcript_8/9_Confidence_0.481_Length_1798_k23	2029.92	1027.96	0.506406	-0.981633	2.03e-05	0.000157945	hypothetical protein CHLNCDRAFT_136713 [Chlorella variabilis]	0	-
Locus_688_Transcript_4/10_Confidence_0.582_Length_2621_k23	3840.65	2798.25	0.728586	-0.456828	0.0870122	0.216707	protein	3	C:protein phosphatase type 2A complex; P:signal transduction; F:protein phosphatase type 2A regulator activity	-	K11584	159	7165	8601
Locus_688_Transcript_5/10_Confidence_0.582_Length_2782_k23	3958.35	2840.97	0.717717	-0.478513	0.0756966	0.194169	protein	6	F:protein phosphatase type 2A regulator activity; P:protein amino acid phosphorylation; C:protein phosphatase type 2A complex; F:protein kinase activity; F:ATP binding; P:signal transduction	-	K11584	8601	6468	159	4672	5524	7165
Locus_688_Transcript_6/10_Confidence_0.564_Length_2945_k23	3883.99	2843.41	0.732085	-0.449917	0.0945915	0.231234	protein	3	C:protein phosphatase type 2A complex; P:signal transduction; F:protein phosphatase type 2A regulator activity	-	K11584	159	7165	8601
Locus_688_Transcript_7/10_Confidence_0.564_Length_2721_k23	4034.76	2926.4	0.725296	-0.463358	0.086303	0.215358	pp2a-widerborst subunit	3	C:protein phosphatase type 2A complex; P:signal transduction; F:protein phosphatase type 2A regulator activity	-	K11584	159	7165	8601
Locus_688_Transcript_10/10_Confidence_0.582_Length_2325_k23	3958.35	2851.04	0.72026	-0.47341	0.0786566	0.20011	protein	3	C:protein phosphatase type 2A complex; P:signal transduction; F:protein phosphatase type 2A regulator activity	-	K11584	159	7165	8601
Locus_689_Transcript_1/4_Confidence_0.810_Length_1195_k23	466.729	705.33	1.51122	0.595714	0.00240231	0.0110107	otu domain-containing protein 6b	0	-
Locus_690_Transcript_1/3_Confidence_0.176_Length_1737_k23	1418.18	1577.72	1.1125	0.153801	0.497346	0.706965	protein	5	C:cytoplasm; P:auxin biosynthetic process; P:protein folding; F:ATP binding; F:unfolded protein binding	-	K09495	5737	9851	6457	5524	51082
Locus_691_Transcript_2/2_Confidence_0.750_Length_1607_k23	379.104	309.413	0.81617	-0.293058	0.185938	0.37903	alpha beta hydrolase fold protein	5	F:peroxidase activity; F:catalytic activity; F:receptor activity; C:membrane; F:hydrolase activity
Locus_692_Transcript_1/8_Confidence_0.780_Length_2381_k23	3619.9	3370.63	0.931139	-0.102932	0.698002	0.846455	---NA---	0	-
Locus_693_Transcript_1/4_Confidence_0.636_Length_849_k23	251.364	240.646	0.957359	-0.0628674	0.745136	0.873631	lsm sm-like protein family member	5	F:U6 snRNA binding; F:protein binding; C:ribonucleoprotein complex; C:nucleus; P:nuclear mRNA splicing, via spliceosome	-	K12627	17070	5515	30529	5634	398
Locus_693_Transcript_2/4_Confidence_0.727_Length_609_k23	248.796	216.343	0.869558	-0.201645	0.31912	0.541966	lsm sm-like protein family member	1	F:hydrolase activity		K12627
Locus_693_Transcript_3/4_Confidence_0.727_Length_607_k23	243.248	238.707	0.981331	-0.0271884	0.852643	0.939947	lsm8 u6 small nuclear rna associated ( cerevisiae)	5	F:U6 snRNA binding; F:protein binding; C:ribonucleoprotein complex; C:nucleus; P:nuclear mRNA splicing, via spliceosome	-	K12627	17070	5515	30529	5634	398
Locus_694_Transcript_2/10_Confidence_0.057_Length_123_k23	10.8216	15.0182	1.3878	0.472797	0.572473	0.76349	---NA---	0	-
Locus_694_Transcript_5/10_Confidence_0.543_Length_1941_k23	2458.87	1750.19	0.711784	-0.490489	0.0451105	0.128509	mitochondrial substrate carrier	4	F:binding; P:transport; C:membrane; C:mitochondrion	-		5488	6810	16020	5739
Locus_695_Transcript_1/3_Confidence_0.160_Length_731_k23	427.984	610.731	1.42699	0.51298	0.00919861	0.0348173	hypothetical protein CHLNCDRAFT_139942 [Chlorella variabilis]	0	-
Locus_695_Transcript_2/3_Confidence_0.240_Length_1311_k23	744.107	1106.48	1.48699	0.572392	0.00465862	0.0194723	protein phosphatase 2c	1	F:catalytic activity	-	K01090	3824
Locus_695_Transcript_3/3_Confidence_0.920_Length_2944_k23	1731.46	2588.29	1.49486	0.58001	0.0135135	0.0481031	protein phosphatase	1	F:catalytic activity		K14803
Locus_696_Transcript_2/5_Confidence_0.409_Length_844_k23	771.572	706.465	0.915617	-0.127184	0.498007	0.707355	intron-binding protein aquarius-like	0	-		K12874
Locus_696_Transcript_3/5_Confidence_0.591_Length_1245_k23	1204.41	1123.48	0.932804	-0.100353	0.602092	0.783085	loc100158447 protein	2	C:nucleus; P:RNA processing	-	K12874	5634	6396
Locus_696_Transcript_4/5_Confidence_0.136_Length_3148_k23	1360.7	1243.24	0.913683	-0.130234	0.562512	0.755984	hypothetical protein CHLNCDRAFT_29663 [Chlorella variabilis]	0	-		K12874
Locus_696_Transcript_5/5_Confidence_0.818_Length_5847_k23	5002.54	4360.27	0.87161	-0.198245	0.498265	0.707484	intron-binding protein aquarius	1	C:plasma membrane	-	K12874	5886
Locus_697_Transcript_1/12_Confidence_1.000_Length_171_k23	18.382	33.7634	1.83676	0.877164	0.0994858	0.240095	---NA---	0	-
Locus_697_Transcript_2/12_Confidence_1.000_Length_135_k23	9.41235	14.6256	1.55388	0.635873	0.283868	0.503523	---NA---	0	-
Locus_697_Transcript_3/12_Confidence_0.675_Length_5640_k23	3352.22	4114.3	1.22734	0.295533	0.272095	0.48938	sel-1 like protein	3	P:oxidation reduction; F:peptide-methionine-(S)-S-oxide reductase activity; F:transferase activity, transferring glycosyl groups	EC:1.8.4.11	K14026	55114	8113	16757
Locus_697_Transcript_8/12_Confidence_0.675_Length_6743_k23	3823.16	4501.1	1.17733	0.235514	0.399576	0.621227	protein	2	P:oxidation reduction; F:peptide-methionine-(S)-S-oxide reductase activity	EC:1.8.4.11	K14026	55114	8113
Locus_697_Transcript_11/12_Confidence_0.075_Length_339_k23	90.7907	120.781	1.33033	0.41178	0.242128	0.453768	---NA---	0	-
Locus_698_Transcript_2/10_Confidence_0.586_Length_3060_k23	7255.4	3856.92	0.531593	-0.911605	0.00265475	0.0120081	hypothetical protein CHLNCDRAFT_58548 [Chlorella variabilis]	0	-
Locus_698_Transcript_4/10_Confidence_0.586_Length_3061_k23	7190.33	3817.23	0.530883	-0.913534	0.00254547	0.0115767	hypothetical protein CHLNCDRAFT_58548 [Chlorella variabilis]	0	-
Locus_698_Transcript_6/10_Confidence_0.386_Length_1529_k23	4400.34	2347.4	0.533458	-0.906552	0.000766087	0.00406364	hypothetical protein CHLNCDRAFT_58548 [Chlorella variabilis]	5	P:regulation of transcription, DNA-dependent; P:lipid A biosynthetic process; F:sequence-specific DNA binding; F:UDP-3-O-[3-hydroxymyristoyl] N-acetylglucosamine deacetylase activity; F:transcription factor activity
Locus_698_Transcript_7/10_Confidence_0.586_Length_3163_k23	7241.37	3859.06	0.532918	-0.908015	0.00273923	0.0123359	hypothetical protein CHLNCDRAFT_58548 [Chlorella variabilis]	0	-
Locus_698_Transcript_8/10_Confidence_0.600_Length_3126_k23	7162.02	3845.19	0.536887	-0.897311	0.00302478	0.013441	hypothetical protein CHLNCDRAFT_58548 [Chlorella variabilis]	0	-
Locus_698_Transcript_10/10_Confidence_0.586_Length_2838_k23	7453.98	3936.09	0.528053	-0.921246	0.00253503	0.0115348	hypothetical protein CHLNCDRAFT_58548 [Chlorella variabilis]	0	-
Locus_699_Transcript_2/4_Confidence_0.865_Length_2967_k23	1796.29	1369.47	0.76239	-0.391398	0.0933498	0.228931	---NA---	0	-
Locus_700_Transcript_1/7_Confidence_0.235_Length_1192_k23	250.6	216.339	0.863282	-0.212096	0.337752	0.561398	hypothetical protein CHLNCDRAFT_133998 [Chlorella variabilis]	6	F:ATP binding; F:protein kinase activity; F:nucleotide binding; P:protein amino acid phosphorylation; F:protein tyrosine kinase activity; P:auxin biosynthetic process
Locus_700_Transcript_2/7_Confidence_0.118_Length_1158_k23	239.062	208.186	0.870845	-0.199513	0.41363	0.634494	hypothetical protein CHLNCDRAFT_133998 [Chlorella variabilis]	6	F:ATP binding; F:protein kinase activity; F:nucleotide binding; P:protein amino acid phosphorylation; F:protein tyrosine kinase activity; P:auxin biosynthetic process
Locus_700_Transcript_3/7_Confidence_0.471_Length_2016_k23	681.258	525.512	0.771386	-0.374476	0.0807875	0.204244	hypothetical protein CHLNCDRAFT_133999 [Chlorella variabilis]	6	F:ATP binding; F:protein kinase activity; F:nucleotide binding; P:protein amino acid phosphorylation; F:protein tyrosine kinase activity; P:auxin biosynthetic process
Locus_700_Transcript_4/7_Confidence_0.647_Length_3123_k23	912.735	744.858	0.816072	-0.293231	0.17558	0.364323	ion channel	11	F:ATP binding; F:protein kinase activity; F:nucleotide binding; P:protein amino acid phosphorylation; F:protein tyrosine kinase activity; P:auxin biosynthetic process; F:cation transmembrane transporter activity; F:binding; P:metabolic process; F:catalytic activity; P:potassium ion transport
Locus_700_Transcript_6/7_Confidence_0.647_Length_3213_k23	929.571	755.344	0.812573	-0.299431	0.159498	0.340012	ion channel	11	F:ATP binding; F:protein kinase activity; F:nucleotide binding; P:protein amino acid phosphorylation; F:protein tyrosine kinase activity; P:auxin biosynthetic process; F:cation transmembrane transporter activity; F:binding; P:metabolic process; F:catalytic activity; P:potassium ion transport
Locus_701_Transcript_2/7_Confidence_0.750_Length_1913_k23	2176.82	2174.18	0.998789	-0.00174794	1	1	---NA---	0	-
Locus_701_Transcript_3/7_Confidence_0.679_Length_1778_k23	1767.45	1730.79	0.97926	-0.0302366	0.884848	0.955772	---NA---	0	-
Locus_701_Transcript_4/7_Confidence_0.643_Length_1710_k23	1652.07	1557.98	0.943046	-0.0846006	0.700607	0.84805	---NA---	0	-
Locus_701_Transcript_5/7_Confidence_0.786_Length_2068_k23	2202.48	2206.86	1.00199	0.00286469	0.993503	1	---NA---	0	-
Locus_702_Transcript_5/6_Confidence_0.778_Length_4593_k23	6262.97	6078.91	0.970611	-0.0430343	0.886888	0.956977	protein	4	P:guanosine tetraphosphate metabolic process; F:catalytic activity; F:amino acid binding; P:metabolic process
Locus_704_Transcript_2/9_Confidence_0.771_Length_1791_k23	2470.53	2246.35	0.909261	-0.137234	0.568753	0.760609	protein	2	F:serine-type endopeptidase activity; P:proteolysis	EC:3.4.21.0	K01358	4252	6508
Locus_704_Transcript_3/9_Confidence_0.771_Length_1969_k23	2412.93	2336.64	0.968382	-0.0463518	0.849144	0.938194	protein	2	F:serine-type endopeptidase activity; P:proteolysis	EC:3.4.21.0	K01358	4252	6508
Locus_704_Transcript_4/9_Confidence_0.771_Length_1896_k23	2428.3	2334.59	0.961412	-0.0567739	0.809067	0.914261	protein	2	F:serine-type endopeptidase activity; P:proteolysis	EC:3.4.21.0	K01358	4252	6508
Locus_704_Transcript_5/9_Confidence_0.771_Length_1782_k23	2440.46	2194.8	0.899339	-0.153063	0.523461	0.728349	protein	2	F:serine-type endopeptidase activity; P:proteolysis	EC:3.4.21.0	K01358	4252	6508
Locus_704_Transcript_6/9_Confidence_0.771_Length_1876_k23	2439.84	2338.76	0.958569	-0.061046	0.790188	0.901685	active subunit of the chloroplast complex	2	F:serine-type endopeptidase activity; P:proteolysis	EC:3.4.21.0	K01358	4252	6508
Locus_704_Transcript_7/9_Confidence_0.771_Length_1879_k23	2407.63	2307	0.958204	-0.0615959	0.790687	0.902073	active subunit of the chloroplast complex	2	F:serine-type endopeptidase activity; P:proteolysis	EC:3.4.21.0	K01358	4252	6508
Locus_704_Transcript_8/9_Confidence_0.743_Length_1776_k23	2451.85	2123.15	0.86594	-0.207661	0.385118	0.608045	protein	2	F:serine-type endopeptidase activity; P:proteolysis	EC:3.4.21.0	K01358	4252	6508
Locus_705_Transcript_1/1_Confidence_1.000_Length_1104_k23	391.769	428.777	1.09446	0.130224	0.516535	0.722707	hypothetical protein CHLNCDRAFT_145359 [Chlorella variabilis]	0	-
Locus_707_Transcript_1/4_Confidence_0.400_Length_1586_k23	677.07	620.817	0.916917	-0.125137	0.583279	0.770183	hypothetical protein CHLNCDRAFT_142762 [Chlorella variabilis]	0	-
Locus_707_Transcript_2/4_Confidence_0.700_Length_4141_k23	1896.78	1822.85	0.961023	-0.0573569	0.811705	0.916015	hypothetical protein CHLNCDRAFT_142762 [Chlorella variabilis]	0	-
Locus_707_Transcript_3/4_Confidence_0.700_Length_4502_k23	1958.25	1887.3	0.963773	-0.0532347	0.830094	0.928159	hypothetical chitooligosaccharide deacetylase	3	F:hydrolase activity, acting on carbon-nitrogen (but not peptide) bonds; P:carbohydrate metabolic process; F:catalytic activity
Locus_708_Transcript_1/8_Confidence_0.086_Length_133_k23	14.3884	23.0611	1.60275	0.680551	0.280412	0.499525	---NA---	0	-
Locus_709_Transcript_1/8_Confidence_0.348_Length_593_k23	814.525	887.976	1.09018	0.124561	0.507932	0.715331	molybdopterin biosynthesis	3	F:molybdenum ion binding; P:Mo-molybdopterin cofactor biosynthetic process; P:auxin mediated signaling pathway	-	K03750	30151	6777	9734
Locus_709_Transcript_3/8_Confidence_0.565_Length_1233_k23	1411.54	1465.36	1.03813	0.0539842	0.824856	0.925059	molybdenum cofactor biosynthesis protein cnx1e	2	C:cytoplasmic membrane-bounded vesicle; P:molybdopterin cofactor biosynthetic process	-	K03750	16023	32324
Locus_709_Transcript_4/8_Confidence_0.478_Length_1096_k23	1290.07	1352.73	1.04857	0.06842	0.749763	0.876517	molybdenum cofactor biosynthesis protein	2	C:cytoplasmic membrane-bounded vesicle; P:molybdopterin cofactor biosynthetic process	-	K03750	16023	32324
Locus_709_Transcript_5/8_Confidence_0.478_Length_1506_k23	1404.98	1418.05	1.0093	0.0133581	0.957437	0.989511	molybdenum cofactor biosynthesis protein	1	C:cytoplasmic membrane-bounded vesicle	-	K03750	16023
Locus_711_Transcript_2/5_Confidence_0.450_Length_302_k23	844.551	82.1113	0.0972248	-3.36253	1.49e-42	2.22e-40	urea carboxylase	2	F:catalytic activity; F:binding	-		3824	5488
Locus_711_Transcript_3/5_Confidence_0.800_Length_861_k23	2470.73	288.662	0.116833	-3.09748	3.6e-33	3.26e-31	urea carboxylase	6	F:biotin binding; F:urea carboxylase activity; P:metabolic process; F:ATP binding; F:allophanate hydrolase activity; F:lyase activity	EC:6.3.4.6; EC:3.5.1.54	K14541	9374	4847	8152	5524	4039	16829
Locus_712_Transcript_2/7_Confidence_0.067_Length_614_k23	177.225	220.482	1.24408	0.315079	0.169002	0.354748	hypothetical protein CHLNCDRAFT_53255 [Chlorella variabilis]	0	-
Locus_712_Transcript_5/7_Confidence_0.700_Length_6709_k23	3578.44	4540.27	1.26878	0.343446	0.208299	0.410365	hypothetical protein CHLNCDRAFT_53255 [Chlorella variabilis]	0	-
Locus_712_Transcript_7/7_Confidence_0.700_Length_6522_k23	3570.31	4544.72	1.27292	0.34814	0.202508	0.402333	nucleotide binding	5	P:vesicle-mediated transport; C:COPI vesicle coat; F:structural molecule activity; P:intracellular protein transport; F:protein binding
Locus_713_Transcript_2/11_Confidence_0.050_Length_658_k23	484.555	306.279	0.632083	-0.661815	0.00151157	0.00737525	---NA---	0	-
Locus_713_Transcript_3/11_Confidence_0.375_Length_4255_k23	4316.8	2973.67	0.688859	-0.537719	0.0528172	0.145609	skp1-interacting partner 5	3	F:molecular_function; P:biological_process; C:cellular_component
Locus_713_Transcript_4/11_Confidence_0.150_Length_2344_k23	2288.25	1626.04	0.710606	-0.492879	0.0406725	0.118177	hypothetical protein CHLNCDRAFT_133681 [Chlorella variabilis]	0	-
Locus_713_Transcript_5/11_Confidence_0.375_Length_4468_k23	4306.64	2987.2	0.693626	-0.527769	0.0570251	0.155001	skp1-interacting partner 5	3	F:molecular_function; P:biological_process; C:cellular_component
Locus_713_Transcript_6/11_Confidence_0.400_Length_4624_k23	4355.82	3016.65	0.692556	-0.529998	0.0567429	0.154382	hypothetical protein CHLNCDRAFT_133681 [Chlorella variabilis]	0	-
Locus_713_Transcript_11/11_Confidence_0.375_Length_4099_k23	4335.92	2982.71	0.687908	-0.539712	0.0516795	0.143141	skp1-interacting partner 5	3	F:molecular_function; P:biological_process; C:cellular_component
Locus_714_Transcript_1/1_Confidence_1.000_Length_1025_k23	432.783	379.495	0.876872	-0.189562	0.387269	0.610179	hypothetical protein CHLNCDRAFT_136764 [Chlorella variabilis]	1	P:response to stress
Locus_715_Transcript_3/4_Confidence_0.324_Length_1998_k23	1277.03	2133.53	1.6707	0.74045	0.000811307	0.00427663	hypothetical protein CHLNCDRAFT_138596 [Chlorella variabilis]	0	-
Locus_716_Transcript_2/11_Confidence_0.569_Length_1523_k23	2718.31	2308.89	0.849384	-0.235511	0.354955	0.578479	epstein-barr nuclear	2	P:RNA processing; C:cytoplasmic membrane-bounded vesicle
Locus_716_Transcript_3/11_Confidence_0.554_Length_1460_k23	2451.11	2100.72	0.857052	-0.222546	0.361763	0.585507	epstein-barr nuclear	2	P:RNA processing; C:cytoplasmic membrane-bounded vesicle
Locus_716_Transcript_4/11_Confidence_0.569_Length_1635_k23	2689.92	2282.82	0.848659	-0.236743	0.349087	0.572554	epstein-barr nuclear	2	P:RNA processing; C:cytoplasmic membrane-bounded vesicle
Locus_716_Transcript_5/11_Confidence_0.492_Length_1099_k23	2385.97	2030.75	0.851124	-0.232559	0.339189	0.562809	hypothetical protein CHLNCDRAFT_139686 [Chlorella variabilis]	1	P:RNA processing
Locus_716_Transcript_7/11_Confidence_0.215_Length_532_k23	1164.3	904.959	0.777254	-0.363542	0.0889147	0.220416	hypothetical protein CHLNCDRAFT_139686 [Chlorella variabilis]	0	-
Locus_716_Transcript_8/11_Confidence_0.431_Length_1598_k23	2135.65	1783.45	0.835086	-0.260003	0.262529	0.478667	epstein-barr nuclear	2	P:RNA processing; C:cytoplasmic membrane-bounded vesicle
Locus_716_Transcript_9/11_Confidence_0.569_Length_1482_k23	2844.93	2376.45	0.835326	-0.259589	0.302818	0.524662	hypothetical protein VOLCADRAFT_75104 [Volvox carteri f. nagariensis]	1	P:RNA processing
Locus_717_Transcript_1/14_Confidence_1.000_Length_450_k23	45.307	56.1494	1.23931	0.309535	0.497397	0.706968	---NA---	0	-
Locus_717_Transcript_3/14_Confidence_1.000_Length_213_k23	25.0731	29.6222	1.18144	0.240541	0.688583	0.840566	---NA---	0	-
Locus_717_Transcript_6/14_Confidence_0.377_Length_7751_k23	5689.74	4373.94	0.768741	-0.37943	0.194134	0.390388	glycoside-hydrolase-like protein	6	P:cellulose biosynthetic process; P:defense response to bacterium; P:unidimensional cell growth; F:glucosidase activity; P:response to cadmium ion; C:endoplasmic reticulum	-	K05546	30244	42742	9826	15926	46686	5783
Locus_717_Transcript_7/14_Confidence_0.536_Length_7378_k23	5844.5	6249.02	1.06921	0.0965503	0.762972	0.884384	helicase domain-containing protein	2	F:helicase activity; F:ATP binding	-	K14780	4386	5524
Locus_717_Transcript_9/14_Confidence_0.377_Length_7717_k23	5694.74	4364.42	0.766395	-0.38384	0.188476	0.382525	glycoside-hydrolase-like protein	1	C:plastid	-	K05546	9536
Locus_717_Transcript_13/14_Confidence_0.377_Length_7510_k23	5755.23	4415.29	0.76718	-0.382363	0.19067	0.385671	glycoside-hydrolase-like protein	3	F:hydrolase activity, hydrolyzing O-glycosyl compounds; F:hydrolase activity; P:carbohydrate metabolic process		K05546
Locus_718_Transcript_8/15_Confidence_0.331_Length_1698_k23	1817.46	442.383	0.243407	-2.03856	1.66e-18	5.97e-17	---NA---	0	-
Locus_718_Transcript_10/15_Confidence_0.347_Length_2337_k23	2763.01	741.576	0.268394	-1.89757	2.75e-14	7.1e-13	---NA---	0	-
Locus_718_Transcript_11/15_Confidence_0.387_Length_2174_k23	2610.44	751.452	0.287864	-1.79654	2.44e-13	5.75e-12	---NA---	0	-
Locus_718_Transcript_12/15_Confidence_0.266_Length_2029_k23	2277.96	598.148	0.26258	-1.92917	9.56e-16	2.78e-14	---NA---	0	-
Locus_718_Transcript_13/15_Confidence_0.153_Length_977_k23	1800.22	408.554	0.226947	-2.13957	3.91e-20	1.61e-18	---NA---	0	-
Locus_718_Transcript_14/15_Confidence_0.363_Length_1931_k23	2897.23	675.423	0.233127	-2.10081	7.8e-17	2.47e-15	---NA---	0	-
Locus_719_Transcript_2/10_Confidence_0.552_Length_3030_k23	2672.28	2103.27	0.78707	-0.345437	0.167798	0.352863	mip family channel protein	5	C:membrane; P:transport; F:transporter activity; C:integral to membrane; P:transmembrane transport		K02440
Locus_719_Transcript_6/10_Confidence_0.690_Length_3385_k23	2912.71	2304.22	0.791093	-0.338081	0.185	0.377676	mip family channel protein	5	C:membrane; P:transport; F:transporter activity; C:integral to membrane; P:transmembrane transport		K02440
Locus_719_Transcript_8/10_Confidence_0.690_Length_3464_k23	2873.91	2284.3	0.794839	-0.331266	0.192624	0.388582	mip family channel protein	2	C:membrane; P:transport	-	K02440	16020	6810
Locus_719_Transcript_9/10_Confidence_0.379_Length_1797_k23	1451.28	1029.94	0.709677	-0.494765	0.0255415	0.0812788	mip family channel protein	1	C:membrane	-	K02440	16020
Locus_719_Transcript_10/10_Confidence_0.690_Length_3207_k23	2920.02	2300.78	0.787931	-0.343858	0.177825	0.367459	mip family channel protein	5	C:membrane; P:transport; F:transporter activity; C:integral to membrane; P:transmembrane transport		K02440
Locus_720_Transcript_1/2_Confidence_1.000_Length_302_k23	26.6272	28.9903	1.08874	0.122666	0.965259	0.992826	---NA---	0	-
Locus_720_Transcript_2/2_Confidence_1.000_Length_301_k23	29.6224	33.5024	1.13098	0.177574	0.870943	0.949592	---NA---	0	-
Locus_721_Transcript_2/11_Confidence_0.113_Length_2654_k23	677.466	640.69	0.945715	-0.080522	0.718457	0.85823	hypothetical protein CHLNCDRAFT_55239 [Chlorella variabilis]	3	F:transferase activity; P:metabolic process; P:Mo-molybdopterin cofactor biosynthetic process
Locus_721_Transcript_5/11_Confidence_0.623_Length_1393_k23	3143.41	2076.73	0.66066	-0.59802	0.0180687	0.0612931	beta-adaptin-like protein b	1	C:membrane	-	K12392	16020
Locus_721_Transcript_6/11_Confidence_0.283_Length_971_k23	1642.09	1091.05	0.664429	-0.589813	0.00722509	0.0283613	adapter-related protein complex 1 beta 1 expressed	8	C:clathrin adaptor complex; C:membrane coat; F:binding; P:vesicle-mediated transport; P:intracellular protein transport; F:protein binding; P:protein transport; F:protein transporter activity		K12392
Locus_721_Transcript_8/11_Confidence_0.604_Length_1548_k23	3087.67	2067.85	0.669713	-0.578385	0.0211848	0.0697344	beta-adaptin-like protein b	1	C:membrane	-	K12392	16020
Locus_721_Transcript_9/11_Confidence_0.585_Length_1581_k23	2987.75	2027.75	0.678686	-0.559183	0.0254947	0.081171	beta-adaptin-like protein b	1	C:plasma membrane	-	K12392	5886
Locus_721_Transcript_10/11_Confidence_0.113_Length_2532_k23	720.147	670.271	0.930742	-0.103547	0.639124	0.808557	hypothetical protein CHLNCDRAFT_55239 [Chlorella variabilis]	0	-
Locus_721_Transcript_11/11_Confidence_0.604_Length_1363_k23	3271.31	2165.99	0.662117	-0.594843	0.0193773	0.0648988	beta-adaptin-like protein b	1	C:membrane	-	K12392	16020
Locus_722_Transcript_3/5_Confidence_0.417_Length_2208_k23	1970.14	1884.46	0.956513	-0.0641433	0.780386	0.895386	peroxisomal abc transporter	4	C:peroxisome; P:fatty acyl coenzyme A transport; P:fatty acid beta-oxidation; F:ATPase activity	-		5777	15916	6635	16887
Locus_723_Transcript_4/13_Confidence_0.042_Length_774_k23	377.339	333.244	0.88314	-0.179285	0.387875	0.610761	---NA---	0	-
Locus_723_Transcript_5/13_Confidence_0.354_Length_3833_k23	2021.76	1778.05	0.87946	-0.18531	0.440338	0.658823	hypothetical protein CHLNCDRAFT_134530 [Chlorella variabilis]	2	P:DNA repair; F:hydrolase activity, hydrolyzing N-glycosyl compounds
Locus_723_Transcript_6/13_Confidence_0.271_Length_1554_k23	973.829	862.642	0.885826	-0.174905	0.410739	0.631817	hypothetical protein CHLNCDRAFT_134530 [Chlorella variabilis]	2	P:DNA repair; F:hydrolase activity, hydrolyzing N-glycosyl compounds
Locus_724_Transcript_1/3_Confidence_0.667_Length_3143_k23	865.4	935.655	1.08118	0.11261	0.559965	0.754101	-related protein kinase 2	1	F:transferase activity	-	K08857	16740
Locus_724_Transcript_3/3_Confidence_0.667_Length_3446_k23	943.686	1037.34	1.09924	0.136512	0.492063	0.703417	-related protein kinase 2	1	F:transferase activity	-	K08857	16740
Locus_725_Transcript_7/64_Confidence_1.000_Length_134_k23	13.9776	16.2605	1.16333	0.218257	0.598708	0.780981	---NA---	0	-
Locus_725_Transcript_8/64_Confidence_1.000_Length_318_k23	33.487	41.349	1.23478	0.304251	0.527483	0.731361	---NA---	0	-
Locus_725_Transcript_10/64_Confidence_1.000_Length_178_k23	22.1017	17.8954	0.809683	-0.304571	0.698821	0.846886	---NA---	0	-
Locus_725_Transcript_16/64_Confidence_1.000_Length_406_k23	61.99	79.5166	1.28273	0.359221	0.377853	0.601095	---NA---	0	-
Locus_725_Transcript_18/64_Confidence_1.000_Length_313_k23	36.6192	44.8798	1.22558	0.293468	0.506102	0.713937	---NA---	0	-
Locus_725_Transcript_19/64_Confidence_1.000_Length_180_k23	16.0954	28.9019	1.79566	0.844514	0.123537	0.282215	---NA---	0	-
Locus_725_Transcript_24/64_Confidence_1.000_Length_183_k23	10.9665	13.3833	1.22038	0.287331	0.716787	0.857122	---NA---	0	-
Locus_725_Transcript_55/64_Confidence_0.066_Length_1097_k23	637.745	541.127	0.848501	-0.237012	0.25567	0.470723	udp-glucuronosyltransferase 2b22	4	P:metabolic process; F:transferase activity, transferring hexosyl groups; F:transferase activity; F:transferase activity, transferring glycosyl groups		K00699
Locus_725_Transcript_56/64_Confidence_0.112_Length_2538_k23	7440.8	485.771	0.0652847	-3.93711	1.78e-29	1.3e-27	auxin-binding protein 1 precursor	6	P:positive regulation of DNA endoreduplication; P:cytokinesis; P:positive regulation of cell size; F:auxin binding; P:positive regulation of cell division; P:unidimensional cell growth	-		32877	910	45793	10011	51781	9826
Locus_725_Transcript_59/64_Confidence_0.161_Length_3288_k23	8289.8	3964.47	0.478234	-1.06421	0.000706365	0.00378663	auxin-binding protein 1 precursor	6	P:positive regulation of DNA endoreduplication; P:cytokinesis; P:positive regulation of cell size; F:auxin binding; P:positive regulation of cell division; P:unidimensional cell growth	-		32877	910	45793	10011	51781	9826
Locus_725_Transcript_61/64_Confidence_0.087_Length_2200_k23	1479.9	1395.62	0.943054	-0.0845871	0.71942	0.858769	udp glycosyltransferase 2 polypeptide a1	4	F:transferase activity; P:metabolic process; F:transferase activity, transferring hexosyl groups; F:transferase activity, transferring glycosyl groups		K00699
Locus_728_Transcript_1/12_Confidence_1.000_Length_152_k23	26.2084	50.5048	1.92704	0.94639	0.0738581	0.190542	---NA---	0	-
Locus_728_Transcript_3/12_Confidence_0.364_Length_3611_k23	3451.75	3698.28	1.07142	0.0995286	0.699841	0.847587	protein phosphatase 2c	7	F:metal ion binding; C:protein serine/threonine phosphatase complex; F:hydrolase activity; P:protein amino acid dephosphorylation; F:catalytic activity; F:protein serine/threonine phosphatase activity; F:phosphoprotein phosphatase activity		K01090
Locus_728_Transcript_4/12_Confidence_0.068_Length_1154_k23	412.678	552.175	1.33803	0.420108	0.0272109	0.0856324	protein phosphatase 2c 22	1	F:hydrolase activity	-	K01090	16787
Locus_728_Transcript_7/12_Confidence_0.386_Length_3989_k23	3538.25	3902.64	1.10298	0.141412	0.593643	0.777548	serine threonine protein phosphatase	1	F:catalytic activity	-	K01090	3824
Locus_728_Transcript_9/12_Confidence_0.364_Length_3809_k23	3523.32	3825.45	1.08575	0.118696	0.652215	0.817527	protein phosphatase 2c	7	F:metal ion binding; C:protein serine/threonine phosphatase complex; F:hydrolase activity; P:protein amino acid dephosphorylation; F:catalytic activity; F:protein serine/threonine phosphatase activity; F:phosphoprotein phosphatase activity		K01090
Locus_728_Transcript_11/12_Confidence_0.227_Length_3242_k23	2987.36	3144.2	1.0525	0.0738216	0.76318	0.884476	alpha beta-hydrolase domain-containing protein	4	F:molecular_function; P:biological_process; C:cellular_component; C:mitochondrion
Locus_730_Transcript_1/32_Confidence_1.000_Length_118_k23	9.11459	12.7729	1.40137	0.486836	0.531498	0.734314	---NA---	0	-
Locus_730_Transcript_3/32_Confidence_1.000_Length_240_k23	31.4902	33.153	1.0528	0.0742361	0.873357	0.950688	---NA---	0	-
Locus_730_Transcript_4/32_Confidence_1.000_Length_244_k23	28.7848	29.426	1.02227	0.0317806	0.965862	0.993114	---NA---	0	-
Locus_730_Transcript_5/32_Confidence_1.000_Length_103_k23	16.2403	16.5	1.01599	0.0228814	0.952658	0.987825	---NA---	0	-
Locus_730_Transcript_8/32_Confidence_1.000_Length_176_k23	11.5381	24.1072	2.08935	1.06305	0.0861842	0.215166	---NA---	0	-
Locus_730_Transcript_10/32_Confidence_1.000_Length_155_k23	10.4028	20.7511	1.99476	0.996214	0.142999	0.314552	---NA---	0	-
Locus_730_Transcript_13/32_Confidence_1.000_Length_285_k23	33.487	47.1899	1.4092	0.494875	0.259789	0.475381	---NA---	0	-
Locus_730_Transcript_23/32_Confidence_0.066_Length_1592_k23	254.393	1936.39	7.61181	2.92824	3.35e-42	4.85e-40	expressed protein [Chlorella variabilis]	0	-
Locus_730_Transcript_31/32_Confidence_0.296_Length_11916_k23	5864.03	11177.5	1.9061	0.930627	0.00307434	0.0136355	heat shock protein binding	4	F:binding; F:heat shock protein binding; P:response to stress; C:plastid		K09533
Locus_731_Transcript_2/10_Confidence_0.096_Length_483_k23	219.044	133.988	0.611693	-0.709121	0.00896604	0.0340807	---NA---	0	-
Locus_731_Transcript_6/10_Confidence_0.068_Length_572_k23	97.5057	97.2158	0.997027	-0.00429544	1	1	---NA---	0	-
Locus_732_Transcript_1/4_Confidence_0.167_Length_527_k23	225.027	385.319	1.71232	0.775954	0.000203085	0.00125626	adenylyl cyclase-associated	3	P:actin cytoskeleton organization; F:actin binding; P:unidimensional cell growth	-		30036	3779	9826
Locus_732_Transcript_2/4_Confidence_0.833_Length_2017_k23	956.318	1660.38	1.73622	0.795952	0.000188779	0.00117665	cyclase-associated expressed	1	F:binding	-		5488
Locus_732_Transcript_3/4_Confidence_0.833_Length_2812_k23	1046.48	1711.07	1.63507	0.709357	0.00103531	0.00530317	cyclase associated protein 1	3	P:cytoskeleton organization; F:actin binding; P:unidimensional cell growth	-		7010	3779	9826
Locus_732_Transcript_4/4_Confidence_0.833_Length_2358_k23	1020.17	1731.59	1.69736	0.763292	0.000388044	0.00222852	cyclase associated protein	2	F:actin binding; P:cytoskeleton organization	-		3779	7010
Locus_733_Transcript_2/10_Confidence_0.057_Length_127_k23	45.3388	65.6976	1.44904	0.535094	0.189605	0.384146	---NA---	0	-
Locus_733_Transcript_4/10_Confidence_0.057_Length_251_k23	38.4711	41.7416	1.08501	0.117711	0.859481	0.94364	---NA---	0	-
Locus_733_Transcript_5/10_Confidence_0.714_Length_2846_k23	4013.17	3110.57	0.775091	-0.367563	0.178293	0.368114	citrate synthase	2	P:cellular metabolic process; F:transferase activity, transferring acyl groups, acyl groups converted into alkyl on transfer	EC:2.3.3.0	K01647	44237	46912
Locus_733_Transcript_6/10_Confidence_0.629_Length_2713_k23	3847.91	2878.21	0.747992	-0.418906	0.120796	0.277478	citrate synthase	4	F:acyltransferase activity; F:citrate (Si)-synthase activity; P:tricarboxylic acid cycle; P:cellular carbohydrate metabolic process	EC:2.3.3.1	K01647	8415	4108	6099	44262
Locus_733_Transcript_7/10_Confidence_0.714_Length_2855_k23	3907.22	2959.17	0.757358	-0.400953	0.138676	0.307266	citrate synthase	4	F:acyltransferase activity; F:citrate (Si)-synthase activity; P:tricarboxylic acid cycle; P:cellular carbohydrate metabolic process	EC:2.3.3.1	K01647	8415	4108	6099	44262
Locus_734_Transcript_5/10_Confidence_0.683_Length_699_k23	2090.85	794.183	0.379838	-1.39655	1.43e-09	2.2e-08	polyketide synthase	9	P:biosynthetic process; F:cofactor binding; F:binding; F:acyl carrier activity; F:transferase activity; P:metabolic process; F:catalytic activity; F:phosphopantetheine binding; F:sulfotransferase activity
Locus_734_Transcript_7/10_Confidence_0.659_Length_621_k23	2145.31	806.063	0.375732	-1.41222	1.1e-09	1.72e-08	modular polyketide synthase	8	P:biosynthetic process; F:cofactor binding; F:binding; F:acyl carrier activity; F:transferase activity; P:metabolic process; F:catalytic activity; F:phosphopantetheine binding
Locus_734_Transcript_8/10_Confidence_0.707_Length_1005_k23	2984.5	1210.5	0.405596	-1.30189	1.56e-07	1.79e-06	---NA---	0	-
Locus_734_Transcript_9/10_Confidence_0.732_Length_946_k23	3059.21	1353.8	0.442532	-1.17615	2.42e-06	2.25e-05	predicted protein [Ostreococcus lucimarinus CCE9901]	8	P:biosynthetic process; F:cofactor binding; F:binding; F:acyl carrier activity; F:transferase activity; P:metabolic process; F:catalytic activity; F:phosphopantetheine binding
Locus_734_Transcript_10/10_Confidence_0.732_Length_866_k23	3282.63	1282.13	0.39058	-1.35631	9.01e-08	1.08e-06	hypothetical protein CHLNCDRAFT_57723 [Chlorella variabilis]	8	P:biosynthetic process; F:cofactor binding; F:binding; F:acyl carrier activity; F:transferase activity; P:metabolic process; F:catalytic activity; F:phosphopantetheine binding
Locus_736_Transcript_2/7_Confidence_0.816_Length_3754_k23	2625.88	2716.27	1.03442	0.0488227	0.856127	0.941766	nadh-ubiquinone oxidoreductase subunit	1	F:oxidoreductase activity	-	K11353	16491
Locus_736_Transcript_4/7_Confidence_0.711_Length_3982_k23	3396.32	3520.42	1.03654	0.0517738	0.856285	0.941858	nadh-ubiquinone oxidoreductase subunit	3	P:oxidation reduction; F:oxidoreductase activity; F:NADH dehydrogenase activity		K11353
Locus_736_Transcript_6/7_Confidence_0.842_Length_4151_k23	3521.43	3667.66	1.04152	0.0586971	0.833117	0.929962	nadh:ubiquinone subunit cell death-regulatory protein	3	P:oxidation reduction; F:oxidoreductase activity; F:NADH dehydrogenase activity		K11353
Locus_737_Transcript_2/7_Confidence_0.520_Length_2057_k23	1632.49	1162.12	0.711872	-0.49031	0.0266226	0.0841131	signal peptide peptidase	1	F:peptidase activity	-	K04773	8233
Locus_737_Transcript_4/7_Confidence_0.480_Length_1926_k23	1572.01	1138.91	0.724491	-0.464961	0.0338897	0.102044	peptidase s49	1	F:peptidase activity	-	K04773	8233
Locus_737_Transcript_5/7_Confidence_0.280_Length_1252_k23	1072.17	903.803	0.842966	-0.246454	0.228178	0.436125	---NA---	0	-
Locus_737_Transcript_6/7_Confidence_0.360_Length_751_k23	538.461	622.35	1.15579	0.208884	0.323044	0.546118	---NA---	0	-
Locus_737_Transcript_7/7_Confidence_0.560_Length_2142_k23	1695.26	1178.36	0.695093	-0.524723	0.0187227	0.0630763	signal peptide peptidase	1	F:peptidase activity	-	K04773	8233
Locus_738_Transcript_3/4_Confidence_0.688_Length_585_k23	388.62	431.29	1.1098	0.150299	0.430445	0.650146	---NA---	0	-
Locus_739_Transcript_3/5_Confidence_0.273_Length_1354_k23	1783.3	1467.29	0.822795	-0.281395	0.221531	0.427598	---NA---	0	-
Locus_740_Transcript_2/6_Confidence_0.737_Length_2493_k23	3037.75	2884.69	0.949616	-0.0745842	0.769599	0.88849	expressed protein [Chlorella variabilis]	0	-
Locus_740_Transcript_3/6_Confidence_0.737_Length_2559_k23	3057.56	2914.84	0.953321	-0.0689667	0.79139	0.902601	expressed protein [Chlorella variabilis]	0	-
Locus_740_Transcript_4/6_Confidence_0.737_Length_2788_k23	3112.39	2929.11	0.941113	-0.0875601	0.725608	0.862118	expressed protein [Chlorella variabilis]	0	-
Locus_740_Transcript_5/6_Confidence_0.737_Length_2641_k23	3092.59	2890.31	0.934592	-0.0975911	0.696477	0.845313	expressed protein [Chlorella variabilis]	0	-
Locus_741_Transcript_1/4_Confidence_0.368_Length_422_k23	780.814	844.382	1.08141	0.112917	0.581021	0.768618	hypothetical protein CHLNCDRAFT_145405 [Chlorella variabilis]	0	-
Locus_741_Transcript_3/4_Confidence_0.421_Length_290_k23	236.315	242.958	1.02811	0.0399957	0.863629	0.945725	---NA---	0	-
Locus_742_Transcript_1/3_Confidence_0.562_Length_1293_k23	497.775	412.342	0.828371	-0.271651	0.273534	0.491061	---NA---	0	-
Locus_742_Transcript_3/3_Confidence_0.875_Length_2758_k23	1176.83	945.511	0.803442	-0.315734	0.168644	0.354182	protein	5	F:heme binding; P:oxidation reduction; F:monooxygenase activity; F:electron carrier activity; C:plastid	-		20037	55114	4497	9055	9536
Locus_745_Transcript_4/6_Confidence_0.667_Length_995_k23	4426.67	1309.85	0.2959	-1.75682	1.42e-10	2.47e-09	g6pdc_soltu glucose-6-phosphate 1- chloroplast precursor	4	P:glucose metabolic process; F:glucose-6-phosphate dehydrogenase activity; P:oxidation reduction; F:binding	EC:1.1.1.49	K00036	6006	4345	55114	5488
Locus_746_Transcript_2/4_Confidence_0.750_Length_1899_k23	927.781	935.774	1.00862	0.0123763	0.93956	0.982074	type 2 proly 4-hydroxylase	5	P:oxidation reduction; F:oxidoreductase activity, acting on paired donors, with incorporation or reduction of molecular oxygen; F:oxidoreductase activity; F:iron ion binding; F:L-ascorbic acid binding		K00472
Locus_748_Transcript_2/4_Confidence_0.615_Length_567_k23	1511.65	1122.53	0.742584	-0.429373	0.0418741	0.120984	md-2-related lipid recognition domain-containing protein	2	C:vacuole; C:cell wall	-		5773	5618
Locus_748_Transcript_3/4_Confidence_0.692_Length_751_k23	1860.5	1387.59	0.745817	-0.423106	0.0553776	0.151345	md-2-related lipid recognition domain-containing protein	2	C:vacuole; C:cell wall	-		5773	5618
Locus_749_Transcript_1/1_Confidence_1.000_Length_1325_k23	497.092	218.735	0.440029	-1.18433	1.36e-07	1.57e-06	ankyrin repeat domain-containing protein 2	6	P:protein folding; C:integral to chloroplast outer membrane; P:vegetative to reproductive phase transition of meristem; P:protein targeting to chloroplast; P:defense response to bacterium, incompatible interaction; C:nucleus	-		6457	31359	10228	45036	9816	5634
Locus_750_Transcript_1/3_Confidence_0.143_Length_261_k23	141.725	129.806	0.915897	-0.126743	0.594232	0.777851	---NA---	0	-
Locus_751_Transcript_5/6_Confidence_0.385_Length_1075_k23	816.338	674.774	0.826587	-0.274762	0.168399	0.353772	---NA---	0	-
Locus_752_Transcript_3/13_Confidence_1.000_Length_295_k23	33.0603	35.1804	1.06413	0.0896746	0.876176	0.95204	---NA---	0	-
Locus_752_Transcript_9/13_Confidence_0.366_Length_5547_k23	4039.51	4408.51	1.09135	0.126112	0.649393	0.815436	histone-arginine methyltransferase carm1	1	F:methyltransferase activity	EC:2.1.1.0	K05931	8168
Locus_752_Transcript_10/13_Confidence_0.098_Length_346_k23	324.859	413.964	1.27429	0.34969	0.0983776	0.238214	---NA---	0	-
Locus_752_Transcript_12/13_Confidence_0.305_Length_3382_k23	2496.83	3139.04	1.25721	0.330223	0.185449	0.378332	mixed lineage protein kinase	9	P:auxin biosynthetic process; F:protein kinase activity; P:protein amino acid phosphorylation; F:nucleotide binding; F:ATP binding; F:kinase activity; F:protein tyrosine kinase activity; P:signal transduction; F:signal transducer activity		K04419
Locus_754_Transcript_3/4_Confidence_0.458_Length_513_k23	483.855	1779.95	3.67868	1.87919	7.85e-20	3.13e-18	---NA---	0	-
Locus_755_Transcript_5/10_Confidence_0.694_Length_3848_k23	2037.21	1455.84	0.714625	-0.484743	0.0393268	0.114966	na+ h+ antiporter	2	P:ion transport; F:antiporter activity	-		6811	15297
Locus_758_Transcript_1/2_Confidence_1.000_Length_2338_k23	1996.33	3291.09	1.64857	0.721212	0.00268798	0.0121409	bnr asp-box repeat protein	0	-
Locus_760_Transcript_2/3_Confidence_0.903_Length_9053_k23	3321.07	4397.03	1.32398	0.40488	0.135751	0.302492	u5 small nuclear ribonucleoprotein helicase	3	F:helicase activity; C:mitochondrion; F:nucleotide binding	-	K01529	4386	5739	166
Locus_762_Transcript_3/7_Confidence_0.077_Length_626_k23	172.225	243.674	1.41486	0.500661	0.0292614	0.0907815	---NA---	0	-
Locus_762_Transcript_5/7_Confidence_0.654_Length_2927_k23	3508.77	2497.22	0.711707	-0.490646	0.0639275	0.16982	protein	1	F:protein binding	-	K10523	5515
Locus_763_Transcript_2/4_Confidence_0.091_Length_1687_k23	895.31	898.131	1.00315	0.00453817	0.985201	1	hypothetical protein CHLNCDRAFT_133973 [Chlorella variabilis]	0	-
Locus_765_Transcript_2/4_Confidence_0.879_Length_3935_k23	1555.17	1251.26	0.804584	-0.313685	0.166009	0.349921	atp-binding cassette subfamily member 1	3	F:nucleoside-triphosphatase activity; C:plastid; F:nucleotide binding	EC:3.6.1.15	K06158	17111	9536	166
Locus_765_Transcript_4/4_Confidence_0.879_Length_3714_k23	1586.58	1252.83	0.789645	-0.340723	0.133868	0.299274	atp-binding cassette subfamily member 1	3	F:nucleoside-triphosphatase activity; C:plastid; F:nucleotide binding	EC:3.6.1.15	K06158	17111	9536	166
Locus_766_Transcript_2/9_Confidence_0.515_Length_750_k23	1497.79	1630.13	1.08836	0.122155	0.577908	0.766599	ring u-box domain-containing protein	2	F:zinc ion binding; F:protein binding	-		8270	5515
Locus_766_Transcript_6/9_Confidence_0.364_Length_1043_k23	1222.77	1172.13	0.958592	-0.0610106	0.816244	0.919321	ring u-box domain-containing protein	3	F:zinc ion binding; F:protein binding; C:membrane	-		8270	5515	16020
Locus_767_Transcript_2/7_Confidence_0.333_Length_1253_k23	1079.92	537.42	0.497646	-1.00681	1.74e-06	1.66e-05	---NA---	0	-
Locus_767_Transcript_3/7_Confidence_0.128_Length_1203_k23	1943.68	867.941	0.446546	-1.16312	3.7e-07	3.94e-06	---NA---	0	-
Locus_768_Transcript_2/17_Confidence_1.000_Length_117_k23	12.3837	21.3614	1.72497	0.786569	0.298382	0.520083	---NA---	0	-
Locus_768_Transcript_4/17_Confidence_1.000_Length_309_k23	37.9233	45.6433	1.20357	0.267319	0.501665	0.709983	---NA---	0	-
Locus_768_Transcript_5/17_Confidence_1.000_Length_337_k23	34.7673	49.0426	1.4106	0.496305	0.256723	0.47194	---NA---	0	-
Locus_768_Transcript_6/17_Confidence_1.000_Length_136_k23	12.6894	17.4597	1.37593	0.460406	0.460255	0.67654	---NA---	0	-
Locus_768_Transcript_10/17_Confidence_0.326_Length_1816_k23	3854.64	2719.28	0.705458	-0.503368	0.0589125	0.159137	s-acyltransferase tip1	5	F:S-acyltransferase activity; F:acyl binding; P:cell tip growth; C:membrane; F:zinc ion binding	-		16417	35	9932	16020	8270
Locus_768_Transcript_11/17_Confidence_0.337_Length_1973_k23	3785.88	2700.71	0.713364	-0.48729	0.0667315	0.175651	s-acyltransferase tip1	6	F:S-acyltransferase activity; F:oxidoreductase activity; F:acyl binding; P:cell tip growth; C:membrane; F:zinc ion binding	-		16417	16491	35	9932	16020	8270
Locus_768_Transcript_13/17_Confidence_0.202_Length_1293_k23	2042.37	1440.86	0.705482	-0.503318	0.0293006	0.0908684	s-acyltransferase tip1	5	F:S-acyltransferase activity; F:acyl binding; P:cell tip growth; C:membrane; F:zinc ion binding	-		16417	35	9932	16020	8270
Locus_768_Transcript_14/17_Confidence_0.022_Length_2016_k23	591.868	280.943	0.474672	-1.075	9.72e-07	9.66e-06	mfs monosaccharide transporter	3	C:membrane; P:transport; F:transporter activity	-	K08139	16020	6810	5215
Locus_768_Transcript_16/17_Confidence_0.169_Length_1952_k23	2350.56	1970.61	0.838356	-0.254365	0.296874	0.518287	s-acyltransferase tip1	3	F:S-acyltransferase activity; F:acyl binding; P:cell tip growth	-		16417	35	9932
Locus_770_Transcript_2/3_Confidence_0.818_Length_1611_k23	7052.85	3022.71	0.428579	-1.22237	5.42e-05	0.000384331	zinc finger protein constans-like 1	3	P:regulation of flower development; P:circadian rhythm; F:identical protein binding	-		9909	7623	42802
Locus_770_Transcript_3/3_Confidence_0.818_Length_1394_k23	7331.71	3140.51	0.428345	-1.22315	6.1e-05	0.000427425	zinc finger protein constans-like 1	3	F:identical protein binding; P:circadian rhythm; P:regulation of flower development	-		42802	7623	9909
Locus_771_Transcript_1/5_Confidence_0.800_Length_2562_k23	3112.87	2538.37	0.815446	-0.29434	0.261374	0.477401	hypothetical protein CHLNCDRAFT_144191 [Chlorella variabilis]	0	-
Locus_771_Transcript_2/5_Confidence_0.533_Length_2359_k23	2497.05	1920.38	0.769062	-0.378829	0.125364	0.285285	hypothetical protein CHLNCDRAFT_144191 [Chlorella variabilis]	0	-
Locus_771_Transcript_3/5_Confidence_0.800_Length_2577_k23	3130.69	2560.37	0.817828	-0.29013	0.267054	0.483581	hypothetical protein CHLNCDRAFT_144191 [Chlorella variabilis]	0	-
Locus_772_Transcript_4/6_Confidence_0.714_Length_2050_k23	911.896	666.177	0.730541	-0.452963	0.0292706	0.0907951	hypothetical protein CHLNCDRAFT_15195 [Chlorella variabilis]	1	C:mitochondrion	-	K14840	5739
Locus_772_Transcript_5/6_Confidence_0.762_Length_3122_k23	1281.3	962.511	0.751201	-0.41273	0.0583103	0.157834	hypothetical protein CHLNCDRAFT_15195 [Chlorella variabilis]	1	C:mitochondrion	-	K14840	5739
Locus_775_Transcript_1/3_Confidence_0.875_Length_1219_k23	1569.08	438	0.279145	-1.84091	4.15e-16	1.24e-14	ribosomal rna small subunit methyltransferase b	1	C:plastid	-	K03500	9536
Locus_775_Transcript_2/3_Confidence_0.875_Length_1888_k23	2086.74	542.213	0.259837	-1.94432	2.6e-16	7.92e-15	ribosomal rna small subunit methyltransferase b	4	P:gene expression; F:transferase activity; P:RNA metabolic process; C:plastid	-	K03500	10467	16740	16070	9536
Locus_776_Transcript_2/5_Confidence_0.229_Length_1048_k23	879.995	2231.93	2.53629	1.34272	5.38e-10	8.77e-09	---NA---	0	-
Locus_777_Transcript_2/8_Confidence_0.552_Length_782_k23	1134.64	644.3	0.567845	-0.816432	0.000112083	0.00073832	leucyl-trna synthetase	5	C:cytoplasm; P:auxin biosynthetic process; F:leucine-tRNA ligase activity; P:leucyl-tRNA aminoacylation; F:ATP binding	EC:6.1.1.4	K01869	5737	9851	4823	6429	5524
Locus_777_Transcript_3/8_Confidence_0.759_Length_2118_k23	2765.87	1508.45	0.54538	-0.874666	0.000365356	0.00210957	protein	3	F:aminoacyl-tRNA ligase activity; P:tRNA aminoacylation for protein translation; F:nucleotide binding	-	K01869	4812	6418	166
Locus_777_Transcript_5/8_Confidence_0.172_Length_1193_k23	1238.89	662.586	0.534823	-0.902865	2e-05	0.000155498	protein	3	F:aminoacyl-tRNA ligase activity; P:tRNA aminoacylation for protein translation; F:nucleotide binding	-	K01869	4812	6418	166
Locus_778_Transcript_1/5_Confidence_0.333_Length_684_k23	230.43	521.73	2.26416	1.17898	8.6e-09	1.2e-07	---NA---	0	-
Locus_779_Transcript_1/6_Confidence_0.344_Length_439_k23	942.335	695.594	0.73816	-0.437995	0.0364907	0.10833	rna polymerase	1	F:binding	-	K03025	5488
Locus_780_Transcript_3/8_Confidence_0.386_Length_2811_k23	2245.98	1176.85	0.523979	-0.932418	8.78e-05	0.000593685	blue light receptor	2	P:cellular process; F:kinase activity	-		9987	16301
Locus_782_Transcript_3/4_Confidence_0.222_Length_316_k23	50.6047	70.9065	1.40118	0.486646	0.210401	0.413109	---NA---	0	-
Locus_783_Transcript_1/2_Confidence_0.538_Length_628_k23	539.096	261.354	0.4848	-1.04454	1.1e-06	1.09e-05	hypothetical protein CHLNCDRAFT_136359 [Chlorella variabilis]	0	-
Locus_783_Transcript_2/2_Confidence_0.615_Length_390_k23	984.994	370.061	0.375699	-1.41235	3.17e-11	5.97e-10	hypothetical protein CHLNCDRAFT_136359 [Chlorella variabilis]	0	-
Locus_784_Transcript_1/2_Confidence_1.000_Length_1341_k23	318.065	354.992	1.1161	0.158466	0.412658	0.633469	protein	1	F:binding
Locus_784_Transcript_2/2_Confidence_1.000_Length_1912_k23	508.237	553.023	1.08812	0.121839	0.546347	0.74497	protein	1	F:binding
Locus_785_Transcript_3/20_Confidence_1.000_Length_147_k23	14.6782	23.4752	1.59932	0.677459	0.235333	0.445216	---NA---	0	-
Locus_785_Transcript_4/20_Confidence_1.000_Length_141_k23	24.3565	27.8342	1.14278	0.192553	0.720553	0.859553	---NA---	0	-
Locus_785_Transcript_11/20_Confidence_0.660_Length_8507_k23	10827.2	8711.82	0.804625	-0.313611	0.358454	0.581968	mitochondrial import receptor subunit tom40-like	1	P:transport	-	K11518	6810
Locus_785_Transcript_15/20_Confidence_0.290_Length_3612_k23	4328.28	3599.58	0.831641	-0.265967	0.342285	0.565889	mitochondrial import receptor subunit tom40-like	1	P:transport	-	K11518	6810
Locus_785_Transcript_16/20_Confidence_0.630_Length_7994_k23	10807	8677.75	0.802972	-0.316578	0.353802	0.577415	mitochondrial import receptor subunit tom40-like	1	P:transport	-	K11518	6810
Locus_786_Transcript_2/4_Confidence_0.760_Length_4467_k23	1477.82	1427.19	0.965746	-0.0502849	0.822064	0.923338	expressed protein [Chlorella variabilis]	0	-
Locus_786_Transcript_4/4_Confidence_0.760_Length_4128_k23	1461.31	1401.82	0.959292	-0.0599577	0.788796	0.900876	expressed protein [Chlorella variabilis]	0	-
Locus_789_Transcript_2/2_Confidence_0.294_Length_1213_k23	1205.49	801.549	0.664916	-0.588756	0.00447232	0.0188146	hypothetical protein CHLNCDRAFT_142343 [Chlorella variabilis]	0	-
Locus_790_Transcript_8/10_Confidence_0.439_Length_5769_k23	1647.38	1602.85	0.972969	-0.0395337	0.867672	0.947714	hypothetical protein CHLNCDRAFT_57086 [Chlorella variabilis]	0	-
Locus_791_Transcript_2/5_Confidence_0.739_Length_1463_k23	1100.63	1339.97	1.21746	0.283879	0.172842	0.360554	hypothetical protein CHLNCDRAFT_141478 [Chlorella variabilis]	1	C:membrane
Locus_791_Transcript_3/5_Confidence_0.696_Length_1685_k23	1172.24	1478.97	1.26167	0.335334	0.105696	0.251307	uncharacterised protein family containing expressed	1	C:membrane	-		16020
Locus_791_Transcript_4/5_Confidence_0.826_Length_1757_k23	1200.35	1497.63	1.24766	0.319226	0.122094	0.279699	uncharacterised protein family containing expressed	1	C:membrane	-		16020
Locus_792_Transcript_1/6_Confidence_0.667_Length_2304_k23	1882.23	1609.24	0.854964	-0.226064	0.318347	0.541327	mechanosensitive ion channel	2	C:membrane; P:transmembrane transport
Locus_792_Transcript_3/6_Confidence_0.458_Length_3004_k23	1759.72	1409.74	0.801118	-0.319913	0.16354	0.346174	mechanosensitive ion channel	2	C:membrane; P:transmembrane transport
Locus_792_Transcript_5/6_Confidence_0.667_Length_3669_k23	2860.24	2447.27	0.855617	-0.224963	0.374285	0.597667	mechanosensitive ion channel	2	C:membrane; P:transmembrane transport
Locus_793_Transcript_2/4_Confidence_0.400_Length_246_k23	230.751	206.119	0.893252	-0.162861	0.509725	0.716957	---NA---	0	-
Locus_794_Transcript_1/4_Confidence_0.615_Length_2071_k23	1797.67	1417.79	0.788683	-0.342483	0.133795	0.299183	exosome complex component csl4	2	P:biological_process; C:cellular_component		K07573
Locus_794_Transcript_2/4_Confidence_0.615_Length_2049_k23	1802.98	1424.72	0.790203	-0.339704	0.139546	0.308745	exosome complex component csl4	2	P:biological_process; C:cellular_component		K07573
Locus_794_Transcript_4/4_Confidence_0.615_Length_1798_k23	1834.2	1429.3	0.779251	-0.35984	0.114077	0.26609	exosome complex component csl4	2	P:biological_process; C:cellular_component		K07573
Locus_795_Transcript_1/11_Confidence_1.000_Length_121_k23	10.6926	10.2882	0.962179	-0.0556226	1	1	---NA---	0	-
Locus_795_Transcript_2/11_Confidence_0.683_Length_2925_k23	1432.57	1276.32	0.890931	-0.166614	0.439973	0.658535	pantothenate kinase 2	2	F:protein binding; F:pantothenate kinase activity	EC:2.7.1.33	K09680	5515	4594
Locus_795_Transcript_3/11_Confidence_0.683_Length_2945_k23	1458.97	1288	0.882817	-0.179814	0.408944	0.630024	pantothenate kinase 2	4	P:coenzyme A biosynthetic process; F:protein binding; F:ATP binding; F:pantothenate kinase activity	EC:2.7.1.33	K09680	15937	5515	5524	4594
[truncated: 54,619 more rows]
[truncated: 20 more columns]

## Sheet: Notes
Column Legends:
A: Transcript ID
B: Gene expression in -N (Nitrogen limited) condition
C: Gene expression in +N (Nitrogen sufficient) condition
D: Fold change
E: Log2 fold change
[truncated: 8 more rows]
