# Supplementary material for: Transcriptomic analysis of the oleaginous microalga Neochloris oleoabundans reveals metabolic insights into triacylglyceride accumulation
Source: Biotechnol Biofuels. 2012 Sep 24;5:74. doi: 10.1186/1754-6834-5-74 (PMC3549901; doi:10.1186/1754-6834-5-74)
Supplement: Additional file 4 — Table containing the complete list of broader GO terms and differential enrichment for the + N condition. [file 1754-6834-5-74-S4.xlsx]

## Sheet: Sheet1
Gene Ontology (GO) term ID number	Name of the GO term	Type of the GO term (P: Biological Process; F: Molecular Function; C: Cellular Component)	False Discovery Rate (FDR)	single test p-Value	# of GO terms in test (+N) group	# of GO terms in reference group	# of GO terms in non annotated test (+N)	# of GO terms in non annotated reference group	% GO term in +N	% in total dataset
GO:0015977	carbon fixation	P	0.00026	2.6e-06	26	3	6820	7470	0.381232	0.0401606
GO:0015979	photosynthesis	P	0.00035	4.2e-06	151	92	6695	7381	2.25541	1.24644
GO:0019685	photosynthesis, dark reaction	P	0.00094	1.4e-05	21	2	6825	7471	0.307692	0.0267702
GO:0043623	cellular protein complex assembly	P	5.9e-09	1.1e-12	51	4	6795	7469	0.750552	0.0535547
GO:0016421	CoA carboxylase activity	F	0.00071	9.3e-06	24	3	6822	7470	0.351803	0.0401606
GO:0003995	acyl-CoA dehydrogenase activity	F	0.0042	9.6e-05	18	2	6828	7471	0.26362	0.0267702
GO:0048588	developmental cell growth	P	0.00012	1.1e-06	32	5	6814	7468	0.469621	0.0669523
GO:0009765	photosynthesis, light harvesting	P	0.0073	0.00019	51	23	6795	7450	0.750552	0.308725
GO:0019684	photosynthesis, light reaction	P	0.0073	0.00019	71	38	6775	7435	1.04797	0.511096
GO:0016160	amylase activity	F	0.0074	0.0002	23	5	6823	7468	0.337095	0.0669523
GO:0009534	chloroplast thylakoid	C	0.0074	0.0002	109	69	6737	7404	1.61793	0.931929
GO:0031976	plastid thylakoid	C	0.0074	0.0002	109	69	6737	7404	1.61793	0.931929
GO:0008104	protein localization	P	9.9e-08	7.6e-11	225	122	6621	7351	3.39828	1.65964
GO:0015031	protein transport	P	1.7e-07	2.8e-10	217	119	6629	7354	3.2735	1.61817
GO:0045184	establishment of protein localization	P	1.7e-07	2.8e-10	217	119	6629	7354	3.2735	1.61817
GO:0005856	cytoskeleton	C	1.7e-07	2.9e-10	110	41	6736	7432	1.63302	0.551668
GO:0031090	organelle membrane	C	2e-07	3.7e-10	225	126	6621	7347	3.39828	1.71499
GO:0012505	endomembrane system	C	3.3e-07	7e-10	94	32	6752	7441	1.39218	0.43005
GO:0015630	microtubule cytoskeleton	C	3.9e-07	9e-10	87	28	6759	7445	1.28717	0.376091
GO:0070271	protein complex biogenesis	P	4.7e-07	1.3e-09	58	12	6788	7461	0.854449	0.160836
GO:0006461	protein complex assembly	P	4.7e-07	1.3e-09	58	12	6788	7461	0.854449	0.160836
GO:0005198	structural molecule activity	F	9.2e-07	2.6e-09	324	214	6522	7259	4.9678	2.94806
GO:0016877	ligase activity, forming carbon-sulfur bonds	F	1.2e-06	3.6e-09	48	8	6798	7465	0.70609	0.107167
GO:0032991	macromolecular complex	C	2.1e-06	6.8e-09	914	768	5932	6705	15.408	11.4541
GO:0051258	protein polymerization	P	2.3e-06	8e-09	29	1	6817	7472	0.425407	0.0133833
GO:0043226	organelle	C	5.1e-06	1.9e-08	2504	2406	4342	5067	57.6693	47.4837
GO:0016405	CoA-ligase activity	F	5.1e-06	1.9e-08	43	7	6803	7466	0.632074	0.0937584
GO:0022626	cytosolic ribosome	C	6.2e-06	2.5e-08	75	25	6771	7448	1.10767	0.335661
GO:0043229	intracellular organelle	C	7.4e-06	3.2e-08	2499	2406	4347	5067	57.4879	47.4837
GO:0017076	purine nucleotide binding	F	7.4e-06	3.2e-08	884	749	5962	6724	14.8272	11.1392
GO:0016878	acid-thiol ligase activity	F	7.7e-06	3.5e-08	42	7	6804	7466	0.617284	0.0937584
GO:0032553	ribonucleotide binding	F	1.1e-05	5.7e-08	876	745	5970	6728	14.6734	11.0731
GO:0032555	purine ribonucleotide binding	F	1.1e-05	5.7e-08	876	745	5970	6728	14.6734	11.0731
GO:0009850	auxin metabolic process	P	0.0074	0.0002	391	329	6455	7144	6.05732	4.60526
GO:0006206	pyrimidine base metabolic process	P	1.3e-05	6.6e-08	26	1	6820	7472	0.381232	0.0133833
GO:0044430	cytoskeletal part	C	1.3e-05	7e-08	91	37	6755	7436	1.34715	0.497579
GO:0044422	organelle part	C	7.9e-08	4.5e-11	843	670	6003	6803	14.043	9.8486
GO:0010053	root epidermal cell differentiation	P	1.6e-05	8.7e-08	22	0	6824	7473	0.322392	0
GO:0035639		N	2e-05	1.1e-07	870	744	5976	6729	14.5582	11.0566
GO:0051213	dioxygenase activity	F	2.1e-05	1.3e-07	25	1	6821	7472	0.366515	0.0133833
GO:0044446	intracellular organelle part	C	9.9e-08	1e-10	834	666	6012	6807	13.8723	9.78405
GO:0004176	ATP-dependent peptidase activity	F	2.1e-05	1.3e-07	25	1	6821	7472	0.366515	0.0133833
GO:0003878	ATP citrate synthase activity	F	2.1e-05	1.4e-07	33	4	6813	7469	0.484368	0.0535547
GO:0000502	proteasome complex	C	2.1e-05	1.4e-07	95	41	6751	7432	1.4072	0.551668
GO:0043228	non-membrane-bounded organelle	C	2.1e-05	1.4e-07	513	402	6333	7071	8.10043	5.68519
GO:0043232	intracellular non-membrane-bounded organelle	C	2.1e-05	1.4e-07	513	402	6333	7071	8.10043	5.68519
GO:0071822		N	9.9e-08	1.1e-10	72	17	6774	7456	1.06289	0.228004
GO:0004774	succinate-CoA ligase activity	F	4.3e-05	3.1e-07	34	5	6812	7468	0.499119	0.0669523
GO:0004775	succinate-CoA ligase (ADP-forming) activity	F	4.3e-05	3.1e-07	34	5	6812	7468	0.499119	0.0669523
GO:0006207	'de novo' pyrimidine base biosynthetic process	P	5.2e-05	3.8e-07	20	0	6826	7473	0.292997	0
GO:0005635	nuclear envelope	C	9.6e-05	7.3e-07	28	3	6818	7470	0.410678	0.0401606
GO:0048764	trichoblast maturation	P	9.8e-05	8e-07	19	0	6827	7473	0.278307	0
GO:0048765	root hair cell differentiation	P	9.8e-05	8e-07	19	0	6827	7473	0.278307	0
GO:0010054	trichoblast differentiation	P	9.8e-05	8e-07	19	0	6827	7473	0.278307	0
GO:0043234	protein complex	C	0.0001	8.4e-07	528	426	6318	7047	8.35708	6.04513
GO:0065008	regulation of biological quality	P	0.00012	1e-06	555	453	6291	7020	8.82213	6.45299
GO:0000139	Golgi membrane	C	0.00012	1.1e-06	32	5	6814	7468	0.469621	0.0669523
GO:0044424	intracellular part	C	0.00016	1.4e-06	2974	2957	3872	4516	76.8079	65.4783
GO:0033036	macromolecule localization	P	0.00016	1.5e-06	242	166	6604	7307	3.66445	2.27179
GO:0005737	cytoplasm	C	0.00016	1.6e-06	2491	2441	4355	5032	57.1986	48.5095
GO:0016702	oxidoreductase activity, acting on single donors with incorporation of molecular oxygen, incorporation of two atoms of oxygen	F	0.00023	2.2e-06	21	1	6825	7472	0.307692	0.0133833
GO:0071704	organic substance metabolic process	P	0.00026	2.6e-06	26	3	6820	7470	0.381232	0.0401606
GO:0071842		N	0.00031	3.2e-06	251	177	6595	7296	3.80591	2.42599
GO:0006259	DNA metabolic process	P	0.00031	3.3e-06	204	136	6642	7337	3.07136	1.85362
GO:0009535	chloroplast thylakoid membrane	C	0.00031	3.4e-06	104	54	6742	7419	1.54257	0.727861
GO:0055035	plastid thylakoid membrane	C	0.00031	3.4e-06	104	54	6742	7419	1.54257	0.727861
GO:0005743	mitochondrial inner membrane	C	0.00031	3.4e-06	100	51	6746	7422	1.48236	0.687146
GO:0048767	root hair elongation	P	0.00031	3.5e-06	17	0	6829	7473	0.248938	0
GO:0040007	growth	P	0.00033	3.7e-06	85	40	6761	7433	1.25721	0.538141
GO:0008237	metallopeptidase activity	F	0.00034	4e-06	62	24	6784	7449	0.913915	0.322191
GO:0031966	mitochondrial membrane	C	0.00034	4e-06	110	59	6736	7414	1.63302	0.795792
GO:0019856	pyrimidine base biosynthetic process	P	0.00036	4.4e-06	20	1	6826	7472	0.292997	0.0133833
GO:0030163	protein catabolic process	P	0.00044	5.4e-06	144	87	6702	7386	2.14861	1.1779
GO:0016168	chlorophyll binding	F	0.00057	7.1e-06	22	2	6824	7471	0.322392	0.0267702
GO:0004556	alpha-amylase activity	F	0.00058	7.4e-06	16	0	6830	7473	0.234261	0
GO:0016857	racemase and epimerase activity, acting on carbohydrates and derivatives	F	0.00068	8.8e-06	19	1	6827	7472	0.278307	0.0133833
GO:0005840	ribosome	C	0.00078	1e-05	292	219	6554	7254	4.45529	3.01902
GO:0030660	Golgi-associated vesicle membrane	C	0.00079	1.1e-05	26	4	6820	7469	0.381232	0.0535547
GO:0044444	cytoplasmic part	C	0.0008	1.1e-05	2103	2054	4743	5419	44.339	37.9037
GO:0016226	iron-sulfur cluster assembly	P	0.0008	1.1e-05	28	5	6818	7468	0.410678	0.0669523
GO:0031163	metallo-sulfur cluster assembly	P	0.0008	1.1e-05	28	5	6818	7468	0.410678	0.0669523
GO:0048469	cell maturation	P	0.00094	1.4e-05	21	2	6825	7471	0.307692	0.0267702
GO:0003887	DNA-directed DNA polymerase activity	F	0.00094	1.4e-05	21	2	6825	7471	0.307692	0.0267702
GO:0007264	small GTPase mediated signal transduction	P	0.00099	1.5e-05	66	29	6780	7444	0.973451	0.389575
GO:0009129	pyrimidine nucleoside monophosphate metabolic process	P	0.00099	1.5e-05	15	0	6831	7473	0.219587	0
GO:0009173	pyrimidine ribonucleoside monophosphate metabolic process	P	0.00099	1.5e-05	15	0	6831	7473	0.219587	0
GO:0004462	lactoylglutathione lyase activity	F	0.00099	1.5e-05	15	0	6831	7473	0.219587	0
GO:0060249	anatomical structure homeostasis	P	0.00099	1.5e-05	15	0	6831	7473	0.219587	0
GO:0005874	microtubule	C	0.0011	1.7e-05	48	17	6798	7456	0.70609	0.228004
GO:0034061	DNA polymerase activity	F	0.0011	1.7e-05	23	3	6823	7470	0.337095	0.0401606
GO:0005622	intracellular	C	0.0012	1.9e-05	3046	3069	3800	4404	80.1579	69.6866
GO:0030554	adenyl nucleotide binding	F	0.0013	2.1e-05	724	639	6122	6834	11.8262	9.35031
GO:0042651	thylakoid membrane	C	0.0014	2.2e-05	112	65	6734	7408	1.6632	0.87743
GO:0031224	intrinsic to membrane	C	0.0015	2.5e-05	238	174	6608	7299	3.60169	2.38389
GO:0015078	hydrogen ion transmembrane transporter activity	F	0.0015	2.6e-05	90	48	6756	7425	1.33215	0.646465
GO:0007017	microtubule-based process	P	0.0016	2.8e-05	63	28	6783	7445	0.928793	0.376091
GO:0048768	root hair cell tip growth	P	0.0018	3.2e-05	14	0	6832	7473	0.204918	0
GO:0004152	dihydroorotate dehydrogenase activity	F	0.0018	3.2e-05	14	0	6832	7473	0.204918	0
GO:0004372	glycine hydroxymethyltransferase activity	F	0.0018	3.2e-05	14	0	6832	7473	0.204918	0
GO:0016701	oxidoreductase activity, acting on single donors with incorporation of molecular oxygen	F	0.0018	3.2e-05	22	3	6824	7470	0.322392	0.0401606
GO:0032559	adenyl ribonucleotide binding	F	0.0019	3.5e-05	719	638	6127	6835	11.7349	9.33431
GO:0016043	cellular component organization	P	0.0019	3.5e-05	319	250	6527	7223	4.88739	3.46117
GO:0009886	post-embryonic morphogenesis	P	0.0019	3.5e-05	17	1	6829	7472	0.248938	0.0133833
GO:0005798	Golgi-associated vesicle	C	0.0019	3.6e-05	26	5	6820	7468	0.381232	0.0669523
GO:0010154	fruit development	P	0.0026	4.9e-05	67	32	6779	7441	0.988346	0.43005
GO:0048316	seed development	P	0.0026	4.9e-05	67	32	6779	7441	0.988346	0.43005
GO:0005524	ATP binding	F	0.0026	4.9e-05	715	637	6131	6836	11.662	9.31831
GO:0019253	reductive pentose-phosphate cycle	P	0.0026	5.1e-05	19	2	6827	7471	0.278307	0.0267702
GO:0046395	carboxylic acid catabolic process	P	0.0026	5.1e-05	47	18	6799	7455	0.691278	0.241449
GO:0016054	organic acid catabolic process	P	0.0026	5.1e-05	47	18	6799	7455	0.691278	0.241449
GO:0044429	mitochondrial part	C	0.0027	5.3e-05	160	108	6686	7365	2.39306	1.4664
GO:0009793	embryonic development ending in seed dormancy	P	0.0027	5.5e-05	57	25	6789	7448	0.839593	0.335661
GO:0016021	integral to membrane	C	0.0027	5.5e-05	234	174	6612	7299	3.53902	2.38389
GO:0010015	root morphogenesis	P	7.1e-08	2.7e-11	37	1	6809	7472	0.543398	0.0133833
GO:0005764	lysosome	C	0.0032	6.8e-05	13	0	6833	7473	0.190253	0
GO:0009346	citrate lyase complex	C	0.0032	6.8e-05	13	0	6833	7473	0.190253	0
GO:0004658	propionyl-CoA carboxylase activity	F	0.0032	6.8e-05	13	0	6833	7473	0.190253	0
GO:0015992	proton transport	P	0.0033	7e-05	74	38	6772	7435	1.09273	0.511096
GO:0006818	hydrogen transport	P	0.0033	7e-05	74	38	6772	7435	1.09273	0.511096
GO:0009932	cell tip growth	P	0.0033	7.2e-05	32	9	6814	7464	0.469621	0.120579
GO:0009063	cellular amino acid catabolic process	P	0.0033	7.2e-05	32	9	6814	7464	0.469621	0.120579
GO:0003774	motor activity	F	0.0034	7.5e-05	59	27	6787	7446	0.869309	0.362611
GO:0009057	macromolecule catabolic process	P	0.0036	8e-05	164	113	6682	7360	2.45435	1.53533
GO:0071844		N	0.0037	8.3e-05	105	63	6741	7410	1.55763	0.850202
GO:0048589	developmental growth	P	0.0042	9.4e-05	57	26	6789	7447	0.839593	0.349134
GO:0040008	regulation of growth	P	0.0042	9.7e-05	41	15	6805	7458	0.602498	0.201126
GO:0004222	metalloendopeptidase activity	F	0.0042	9.7e-05	41	15	6805	7458	0.602498	0.201126
GO:0015077	monovalent inorganic cation transmembrane transporter activity	F	0.0042	9.7e-05	102	61	6744	7412	1.51246	0.82299
GO:0010498	proteasomal protein catabolic process	P	0.0045	0.0001	26	6	6820	7467	0.381232	0.0803536
GO:0043227	membrane-bounded organelle	C	0.0046	0.00011	2167	2152	4679	5321	46.3133	40.4435
GO:0019866	organelle inner membrane	C	0.0049	0.00012	105	64	6741	7409	1.55763	0.863814
GO:0016830	carbon-carbon lyase activity	F	0.0052	0.00012	80	44	6766	7429	1.18238	0.592274
GO:0065007	biological regulation	P	0.0053	0.00013	890	822	5956	6651	14.9429	12.359
GO:0009538	photosystem I reaction center	C	0.0056	0.00014	15	1	6831	7472	0.219587	0.0133833
GO:0016888	endodeoxyribonuclease activity, producing 5'-phosphomonoesters	F	0.0058	0.00014	12	0	6834	7473	0.175593	0
GO:0043231	intracellular membrane-bounded organelle	C	0.0058	0.00014	2163	2152	4683	5321	46.1883	40.4435
GO:0030120	vesicle coat	C	0.0065	0.00016	32	10	6814	7463	0.469621	0.133994
GO:0030662	coated vesicle membrane	C	0.0065	0.00016	32	10	6814	7463	0.469621	0.133994
GO:0009310	amine catabolic process	P	0.0065	0.00016	32	10	6814	7463	0.469621	0.133994
GO:0005759	mitochondrial matrix	C	0.0068	0.00017	47	20	6799	7453	0.691278	0.268348
GO:0043161	proteasomal ubiquitin-dependent protein catabolic process	P	0.007	0.00018	25	6	6821	7467	0.366515	0.0803536
GO:0031984	organelle subcompartment	C	0.0074	0.0002	109	69	6737	7404	1.61793	0.931929
GO:0042445	hormone metabolic process	P	0.0074	0.0002	394	332	6452	7141	6.10663	4.64921
GO:0021700	developmental maturation	P	0.0074	0.00021	21	4	6825	7469	0.307692	0.0535547
GO:0048868	pollen tube development	P	0.0074	0.00021	21	4	6825	7469	0.307692	0.0535547
GO:0006544	glycine metabolic process	P	0.0074	0.00021	21	4	6825	7469	0.307692	0.0535547
GO:0005777	peroxisome	C	0.008	0.00023	60	30	6786	7443	0.884173	0.403063
GO:0042579	microbody	C	0.008	0.00023	60	30	6786	7443	0.884173	0.403063
GO:0009851	auxin biosynthetic process	P	0.0081	0.00023	390	329	6456	7144	6.04089	4.60526
GO:0031975	envelope	C	0.0087	0.00025	201	151	6645	7322	3.02483	2.06228
GO:0042446	hormone biosynthetic process	P	0.0092	0.00027	390	330	6456	7143	6.04089	4.61991
GO:0022625	cytosolic large ribosomal subunit	C	0.0095	0.00028	34	12	6812	7461	0.499119	0.160836
GO:0022607	cellular component assembly	P	0.0095	0.00029	110	71	6736	7402	1.63302	0.9592
GO:0008361	regulation of cell size	P	0.0095	0.00029	58	29	6788	7444	0.854449	0.389575
GO:0010259	multicellular organismal aging	P	0.0095	0.0003	11	0	6835	7473	0.160936	0
GO:0005343	organic acid:sodium symporter activity	F	0.0095	0.0003	11	0	6835	7473	0.160936	0
GO:0006222	UMP biosynthetic process	P	0.0095	0.0003	11	0	6835	7473	0.160936	0
GO:0004158	dihydroorotate oxidase activity	F	0.0095	0.0003	11	0	6835	7473	0.160936	0
GO:0009130	pyrimidine nucleoside monophosphate biosynthetic process	P	0.0095	0.0003	11	0	6835	7473	0.160936	0
GO:0009174	pyrimidine ribonucleoside monophosphate biosynthetic process	P	0.0095	0.0003	11	0	6835	7473	0.160936	0
GO:0008746	NAD(P) transhydrogenase activity	F	0.0095	0.0003	11	0	6835	7473	0.160936	0
GO:0016652	oxidoreductase activity, acting on NADH or NADPH, NAD or NADP as acceptor	F	0.0095	0.0003	11	0	6835	7473	0.160936	0
GO:0046049	UMP metabolic process	P	0.0095	0.0003	11	0	6835	7473	0.160936	0
GO:0009790	embryonic development	P	0.0096	0.0003	87	52	6759	7421	1.28717	0.700714
GO:0031967	organelle envelope	C	0.0096	0.0003	200	151	6646	7322	3.00933	2.06228
GO:0030135	coated vesicle	C	0.011	0.00035	32	11	6814	7462	0.469621	0.147414
GO:0016831	carboxy-lyase activity	F	0.011	0.00035	48	22	6798	7451	0.70609	0.295262
GO:0016049	cell growth	P	0.011	0.00036	52	25	6794	7448	0.765381	0.335661
GO:0016634	oxidoreductase activity, acting on the CH-CH group of donors, oxygen as acceptor	F	0.011	0.00036	20	4	6826	7469	0.292997	0.0535547
GO:0010817	regulation of hormone levels	P	0.011	0.00037	400	342	6446	7131	6.2054	4.79596
GO:0006886	intracellular protein transport	P	0.011	0.00037	116	77	6730	7396	1.72363	1.0411
GO:0034357	photosynthetic membrane	C	0.012	0.00039	125	85	6721	7388	1.85984	1.15051
GO:0003735	structural constituent of ribosome	F	0.013	0.00044	255	204	6591	7269	3.86891	2.80644
GO:0030529	ribonucleoprotein complex	C	0.013	0.00044	374	318	6472	7155	5.77874	4.44444
GO:0016772	transferase activity, transferring phosphorus-containing groups	F	0.014	0.00048	621	563	6225	6910	9.9759	8.14761
GO:0006820	anion transport	P	0.015	0.00052	23	6	6823	7467	0.337095	0.0803536
GO:0046907	intracellular transport	P	0.015	0.00053	162	119	6684	7354	2.4237	1.61817
GO:0031419	cobalamin binding	F	0.015	0.00053	13	1	6833	7472	0.190253	0.0133833
GO:0043484	regulation of RNA splicing	P	0.015	0.00053	13	1	6833	7472	0.190253	0.0133833
GO:0005471	ATP:ADP antiporter activity	F	0.015	0.00053	13	1	6833	7472	0.190253	0.0133833
GO:0008121	ubiquinol-cytochrome-c reductase activity	F	0.015	0.00053	13	1	6833	7472	0.190253	0.0133833
GO:0006085	acetyl-CoA biosynthetic process	P	0.015	0.00053	13	1	6833	7472	0.190253	0.0133833
GO:0016679	oxidoreductase activity, acting on diphenols and related substances as donors	F	0.015	0.00053	13	1	6833	7472	0.190253	0.0133833
GO:0016681	oxidoreductase activity, acting on diphenols and related substances as donors, cytochrome as acceptor	F	0.015	0.00053	13	1	6833	7472	0.190253	0.0133833
GO:0044425	membrane part	C	0.015	0.00054	441	385	6405	7088	6.88525	5.43172
GO:0005525	GTP binding	F	0.016	0.00059	157	115	6689	7358	2.34714	1.56292
GO:0032561	guanyl ribonucleotide binding	F	0.016	0.00059	157	115	6689	7358	2.34714	1.56292
GO:0019001	guanyl nucleotide binding	F	0.016	0.00059	157	115	6689	7358	2.34714	1.56292
GO:0010212	response to ionizing radiation	P	0.017	0.00062	10	0	6836	7473	0.146284	0
GO:0004845	uracil phosphoribosyltransferase activity	F	0.017	0.00062	10	0	6836	7473	0.146284	0
GO:0005750	mitochondrial respiratory chain complex III	C	0.017	0.00062	10	0	6836	7473	0.146284	0
GO:0004088	carbamoyl-phosphate synthase (glutamine-hydrolyzing) activity	F	0.017	0.00062	10	0	6836	7473	0.146284	0
GO:0016125	sterol metabolic process	P	0.017	0.00062	10	0	6836	7473	0.146284	0
GO:0045275	respiratory chain complex III	C	0.017	0.00062	10	0	6836	7473	0.146284	0
GO:0006570	tyrosine metabolic process	P	0.017	0.00062	10	0	6836	7473	0.146284	0
GO:0007030	Golgi organization	P	0.017	0.00062	10	0	6836	7473	0.146284	0
GO:0004491	methylmalonate-semialdehyde dehydrogenase (acylating) activity	F	0.017	0.00062	10	0	6836	7473	0.146284	0
GO:0007568	aging	P	0.017	0.00064	19	4	6827	7469	0.278307	0.0535547
GO:0051649	establishment of localization in cell	P	0.018	0.0007	165	123	6681	7350	2.46969	1.67347
GO:0006220	pyrimidine nucleotide metabolic process	P	0.019	0.00074	46	22	6800	7451	0.676471	0.295262
GO:0015934	large ribosomal subunit	C	0.019	0.00074	46	22	6800	7451	0.676471	0.295262
GO:0046912	transferase activity, transferring acyl groups, acyl groups converted into alkyl on transfer	F	0.021	0.00082	43	20	6803	7453	0.632074	0.268348
GO:0034621	cellular macromolecular complex subunit organization	P	0.022	0.00085	101	67	6745	7406	1.49741	0.904672
GO:0035556		N	0.024	0.00092	77	47	6769	7426	1.13754	0.632911
GO:0065009	regulation of molecular function	P	0.024	0.00094	48	24	6798	7449	0.70609	0.322191
GO:0022624	proteasome accessory complex	C	0.025	0.001	20	5	6826	7468	0.292997	0.0669523
GO:0005838	proteasome regulatory particle	C	0.025	0.001	20	5	6826	7468	0.292997	0.0669523
GO:0017004	cytochrome complex assembly	P	0.026	0.001	12	1	6834	7472	0.175593	0.0133833
GO:0004612	phosphoenolpyruvate carboxykinase (ATP) activity	F	0.026	0.001	12	1	6834	7472	0.175593	0.0133833
GO:0016301	kinase activity	F	0.026	0.001	502	451	6344	7022	7.91299	6.42267
GO:0005773	vacuole	C	0.026	0.001	68	40	6778	7433	1.00325	0.538141
GO:0016627	oxidoreductase activity, acting on the CH-CH group of donors	F	0.026	0.001	68	40	6778	7433	1.00325	0.538141
GO:0006260	DNA replication	P	0.027	0.0011	74	45	6772	7428	1.09273	0.605816
GO:0044431	Golgi apparatus part	C	0.029	0.0012	46	23	6800	7450	0.676471	0.308725
GO:0007031	peroxisome organization	P	0.029	0.0012	14	2	6832	7471	0.204918	0.0267702
GO:0000228	nuclear chromosome	C	0.029	0.0012	14	2	6832	7471	0.204918	0.0267702
GO:0043094	cellular metabolic compound salvage	P	0.029	0.0012	23	7	6823	7466	0.337095	0.0937584
GO:0006605	protein targeting	P	0.029	0.0013	51	27	6795	7446	0.750552	0.362611
GO:0022627	cytosolic small ribosomal subunit	C	0.029	0.0013	32	13	6814	7460	0.469621	0.174263
GO:0010103	stomatal complex morphogenesis	P	0.029	0.0013	9	0	6837	7473	0.131637	0
GO:0004779	sulfate adenylyltransferase activity	F	0.029	0.0013	9	0	6837	7473	0.131637	0
GO:0012510	trans-Golgi network transport vesicle membrane	C	0.029	0.0013	9	0	6837	7473	0.131637	0
GO:0010374	stomatal complex development	P	0.029	0.0013	9	0	6837	7473	0.131637	0
GO:0030130	clathrin coat of trans-Golgi network vesicle	C	0.029	0.0013	9	0	6837	7473	0.131637	0
GO:0005791	rough endoplasmic reticulum	C	0.029	0.0013	9	0	6837	7473	0.131637	0
GO:0005793	ER-Golgi intermediate compartment	C	0.029	0.0013	9	0	6837	7473	0.131637	0
GO:0000911	cytokinesis by cell plate formation	P	0.029	0.0013	9	0	6837	7473	0.131637	0
GO:0000912	assembly of actomyosin apparatus involved in cell cycle cytokinesis	P	0.029	0.0013	9	0	6837	7473	0.131637	0
GO:0000914	phragmoplast assembly	P	0.029	0.0013	9	0	6837	7473	0.131637	0
GO:0006265	DNA topological change	P	0.029	0.0013	9	0	6837	7473	0.131637	0
GO:0009074	aromatic amino acid family catabolic process	P	0.029	0.0013	9	0	6837	7473	0.131637	0
GO:0003863	3-methyl-2-oxobutanoate dehydrogenase (2-methylpropanoyl-transferring) activity	F	0.029	0.0013	9	0	6837	7473	0.131637	0
GO:0033205	cell cycle cytokinesis	P	0.029	0.0013	9	0	6837	7473	0.131637	0
GO:0004349	glutamate 5-kinase activity	F	0.029	0.0013	9	0	6837	7473	0.131637	0
GO:0006559	L-phenylalanine catabolic process	P	0.029	0.0013	9	0	6837	7473	0.131637	0
GO:0003991	acetylglutamate kinase activity	F	0.029	0.0013	9	0	6837	7473	0.131637	0
GO:0003997	acyl-CoA oxidase activity	F	0.029	0.0013	9	0	6837	7473	0.131637	0
GO:0004411	homogentisate 1,2-dioxygenase activity	F	0.029	0.0013	9	0	6837	7473	0.131637	0
GO:0048638	regulation of developmental growth	P	0.029	0.0013	26	9	6820	7464	0.381232	0.120579
GO:0005515	protein binding	F	0.03	0.0014	606	558	6240	6915	9.71154	8.06941
GO:0034622	cellular macromolecular complex assembly	P	0.032	0.0015	86	56	6760	7417	1.27219	0.755022
GO:0012506	vesicle membrane	C	0.033	0.0015	33	14	6813	7459	0.484368	0.187693
GO:0030659	cytoplasmic vesicle membrane	C	0.033	0.0015	33	14	6813	7459	0.484368	0.187693
GO:0006508	proteolysis	P	0.036	0.0017	197	157	6649	7316	2.96285	2.14598
GO:0051641	cellular localization	P	0.037	0.0017	184	145	6662	7328	2.76193	1.97871
GO:0016798	hydrolase activity, acting on glycosyl bonds	F	0.039	0.0018	99	68	6747	7405	1.46732	0.918298
GO:0005681	spliceosomal complex	C	0.039	0.0018	34	15	6812	7458	0.499119	0.201126
GO:0044248	cellular catabolic process	P	0.039	0.0018	248	206	6598	7267	3.75871	2.83473
GO:0071840		N	0.039	0.0019	360	315	6486	7158	5.55042	4.40067
GO:0044436	thylakoid part	C	0.04	0.0019	128	94	6718	7379	1.90533	1.27389
GO:0005768	endosome	C	0.04	0.0019	38	18	6808	7455	0.558167	0.241449
GO:0070566	adenylyltransferase activity	F	0.04	0.0019	17	4	6829	7469	0.248938	0.0535547
GO:0030126	COPI vesicle coat	C	0.04	0.0019	17	4	6829	7469	0.248938	0.0535547
GO:0030137	COPI-coated vesicle	C	0.04	0.0019	17	4	6829	7469	0.248938	0.0535547
GO:0030663	COPI coated vesicle membrane	C	0.04	0.0019	17	4	6829	7469	0.248938	0.0535547
GO:0048364	root development	P	0.04	0.002	51	28	6795	7445	0.750552	0.376091
GO:0022622	root system development	P	0.04	0.002	51	28	6795	7445	0.750552	0.376091
GO:0007018	microtubule-based movement	P	0.04	0.002	31	13	6815	7460	0.454879	0.174263
GO:0005978	glycogen biosynthetic process	P	0.04	0.002	22	7	6824	7466	0.322392	0.0937584
GO:0005886	plasma membrane	C	0.04	0.002	260	218	6586	7255	3.94777	3.00482
GO:0008172	S-methyltransferase activity	F	0.04	0.002	11	1	6835	7472	0.160936	0.0133833
GO:0008235	metalloexopeptidase activity	F	0.04	0.002	11	1	6835	7472	0.160936	0.0133833
GO:0005815	microtubule organizing center	C	0.04	0.002	11	1	6835	7472	0.160936	0.0133833
GO:0005960	glycine cleavage complex	C	0.04	0.002	11	1	6835	7472	0.160936	0.0133833
GO:0000103	sulfate assimilation	P	0.04	0.002	11	1	6835	7472	0.160936	0.0133833
GO:0009522	photosystem I	C	0.04	0.0021	28	11	6818	7462	0.410678	0.147414
GO:0034613	cellular protein localization	P	0.042	0.0021	123	90	6723	7383	1.82954	1.21902
GO:0072599		N	0.043	0.0022	13	2	6833	7471	0.190253	0.0267702
GO:0005819	spindle	C	0.043	0.0022	13	2	6833	7471	0.190253	0.0267702
GO:0045047	protein targeting to ER	P	0.043	0.0022	13	2	6833	7471	0.190253	0.0267702
GO:0043933	macromolecular complex subunit organization	P	0.043	0.0022	106	75	6740	7398	1.5727	1.01379
GO:0032535	regulation of cellular component size	P	0.044	0.0023	58	34	6788	7439	0.854449	0.457051
GO:0046906	tetrapyrrole binding	F	0.044	0.0023	90	61	6756	7412	1.33215	0.82299
GO:0007275	multicellular organismal development	P	0.044	0.0023	294	252	6552	7221	4.48718	3.48982
GO:0034220	ion transmembrane transport	P	0.046	0.0024	59	35	6787	7438	0.869309	0.470557
GO:0051179	localization	P	0.047	0.0025	728	689	6118	6784	11.8993	10.1562
GO:0043233	organelle lumen	C	0.047	0.0026	171	135	6675	7338	2.5618	1.83974
GO:0070011	peptidase activity, acting on L-amino acid peptides	F	0.047	0.0026	190	153	6656	7320	2.85457	2.09016
GO:0051026	chiasma assembly	P	0.047	0.0027	8	0	6838	7473	0.116993	0
GO:0004781	sulfate adenylyltransferase (ATP) activity	F	0.047	0.0027	8	0	6838	7473	0.116993	0
GO:0015125	bile acid transmembrane transporter activity	F	0.047	0.0027	8	0	6838	7473	0.116993	0
GO:0008028	monocarboxylic acid transmembrane transporter activity	F	0.047	0.0027	8	0	6838	7473	0.116993	0
GO:0016984	ribulose-bisphosphate carboxylase activity	F	0.047	0.0027	8	0	6838	7473	0.116993	0
GO:0032200	telomere organization	P	0.047	0.0027	8	0	6838	7473	0.116993	0
GO:2000243		N	0.047	0.0027	8	0	6838	7473	0.116993	0
GO:0009911	positive regulation of flower development	P	0.047	0.0027	8	0	6838	7473	0.116993	0
GO:0000723	telomere maintenance	P	0.047	0.0027	8	0	6838	7473	0.116993	0
GO:0005643	nuclear pore	C	0.047	0.0027	8	0	6838	7473	0.116993	0
GO:0019860	uracil metabolic process	P	0.047	0.0027	8	0	6838	7473	0.116993	0
GO:0032409	regulation of transporter activity	P	0.047	0.0027	8	0	6838	7473	0.116993	0
GO:0032412	regulation of ion transmembrane transporter activity	P	0.047	0.0027	8	0	6838	7473	0.116993	0
GO:0005785	signal recognition particle receptor complex	C	0.047	0.0027	8	0	6838	7473	0.116993	0
GO:0004070	aspartate carbamoyltransferase activity	F	0.047	0.0027	8	0	6838	7473	0.116993	0
GO:0034762	regulation of transmembrane transport	P	0.047	0.0027	8	0	6838	7473	0.116993	0
GO:0034765	regulation of ion transmembrane transport	P	0.047	0.0027	8	0	6838	7473	0.116993	0
GO:0008508	bile acid:sodium symporter activity	F	0.047	0.0027	8	0	6838	7473	0.116993	0
GO:0022898	regulation of transmembrane transporter activity	P	0.047	0.0027	8	0	6838	7473	0.116993	0
GO:0009065	glutamine family amino acid catabolic process	P	0.047	0.0027	8	0	6838	7473	0.116993	0
GO:0046930	pore complex	C	0.047	0.0027	8	0	6838	7473	0.116993	0
GO:0007129	synapsis	P	0.047	0.0027	8	0	6838	7473	0.116993	0
GO:0043269	regulation of ion transport	P	0.047	0.0027	8	0	6838	7473	0.116993	0
GO:0030867	rough endoplasmic reticulum membrane	C	0.047	0.0027	8	0	6838	7473	0.116993	0
GO:0005047	signal recognition particle binding	F	0.047	0.0027	8	0	6838	7473	0.116993	0
GO:0005085	guanyl-nucleotide exchange factor activity	F	0.047	0.0027	8	0	6838	7473	0.116993	0
GO:0060560	developmental growth involved in morphogenesis	P	0.047	0.0027	41	21	6805	7452	0.602498	0.281804
GO:0044265	cellular macromolecule catabolic process	P	0.048	0.0028	115	84	6731	7389	1.70851	1.13683
