# Supplementary material for: Transcriptomic analysis of the oleaginous microalga Neochloris oleoabundans reveals metabolic insights into triacylglyceride accumulation
Source: Biotechnol Biofuels. 2012 Sep 24;5:74. doi: 10.1186/1754-6834-5-74 (PMC3549901; doi:10.1186/1754-6834-5-74)
Supplement: Additional file 5 — Table containing the complete list of broader GO terms and differential enrichment for the –N condition. [file 1754-6834-5-74-S5.xlsx]

## Sheet: Sheet1
Gene Ontology (GO) term ID number	Name of the GO term	Type of the GO term (P: Biological Process; F: Molecular Function; C: Cellular Component)	False Discovery Rate (FDR)	single test p-Value	# of GO terms in test (-N) group	# of GO terms in reference group	# of GO terms in non annotated test (-N)	# of GO terms in non annotated reference group	% GO term in -N	% in total dataset
GO:0006633	fatty acid biosynthetic process	P	0.0081	0.00019	75	33	7398	6813	1.01379	0.484368
GO:0008610	lipid biosynthetic process	P	1.6e-06	9.3e-09	178	78	7295	6768	2.44003	1.15248
GO:0008299	isoprenoid biosynthetic process	P	1.6e-06	1e-08	77	19	7396	6827	1.0411	0.278307
GO:0016114	terpenoid biosynthetic process	P	3.2e-07	1.3e-09	71	14	7402	6832	0.9592	0.204918
GO:0046148	pigment biosynthetic process	P	9.2e-09	1.6e-11	89	18	7384	6828	1.20531	0.26362
GO:0009110	vitamin biosynthetic process	P	8e-06	5.8e-08	69	17	7404	6829	0.931929	0.248938
GO:0042364	water-soluble vitamin biosynthetic process	P	1.1e-05	8.9e-08	66	16	7407	6830	0.891049	0.234261
GO:0046394	carboxylic acid biosynthetic process	P	2.3e-05	2.3e-07	280	157	7193	6689	3.89267	2.34714
GO:0016053	organic acid biosynthetic process	P	2.3e-05	2.3e-07	280	157	7193	6689	3.89267	2.34714
GO:0006740	NADPH regeneration	P	1.5e-08	4e-11	66	9	7407	6837	0.891049	0.131637
GO:0006995	cellular response to nitrogen starvation	P	0.0051	0.00011	14	0	7459	6846	0.187693	0
GO:0042126	nitrate metabolic process	P	1.1e-06	6.3e-09	29	0	7444	6846	0.389575	0
GO:0042128	nitrate assimilation	P	1.1e-06	6.3e-09	29	0	7444	6846	0.389575	0
GO:0042594	response to starvation	P	0.027	0.00094	21	4	7452	6842	0.281804	0.0584624
GO:0009267	cellular response to starvation	P	0.027	0.00094	21	4	7452	6842	0.281804	0.0584624
GO:0044275	cellular carbohydrate catabolic process	P	1.5e-07	5.5e-10	192	81	7281	6765	2.637	1.19734
GO:0006644	phospholipid metabolic process	P	0.0062	0.00014	41	12	7432	6834	0.551668	0.175593
GO:0050661	NADP or NADPH binding	F	0.0068	0.00015	37	10	7436	6836	0.497579	0.146284
GO:0006869	lipid transport	P	0.0076	0.00018	22	3	7451	6843	0.295262	0.0438404
GO:0016052	carbohydrate catabolic process	P	8.5e-07	4.4e-09	196	88	7277	6758	2.69342	1.30216
GO:0016875	ligase activity, forming carbon-oxygen bonds	F	1e-08	2.1e-11	115	31	7358	6815	1.56292	0.454879
GO:0006098	pentose-phosphate shunt	P	1.5e-08	4e-11	66	9	7407	6837	0.891049	0.131637
GO:0019748	secondary metabolic process	P	1.7e-08	4.9e-11	93	21	7380	6825	1.26016	0.307692
GO:0015995	chlorophyll biosynthetic process	P	0.022	0.00068	37	12	7436	6834	0.497579	0.175593
GO:0006650	glycerophospholipid metabolic process	P	0.023	0.00069	17	2	7456	6844	0.228004	0.0292227
GO:0042440	pigment metabolic process	P	1.7e-08	5.1e-11	95	22	7378	6824	1.28761	0.322392
GO:0016876	ligase activity, forming aminoacyl-tRNA and related compounds	F	1e-08	2.1e-11	115	31	7358	6815	1.56292	0.454879
GO:0006007	glucose catabolic process	P	5.1e-06	3.3e-08	166	73	7307	6773	2.27179	1.07781
GO:0006721	terpenoid metabolic process	P	5.6e-06	3.7e-08	72	18	7401	6828	0.972842	0.26362
GO:0006720	isoprenoid metabolic process	P	1.8e-05	1.7e-07	78	23	7395	6823	1.05477	0.337095
GO:0019320	hexose catabolic process	P	7.4e-06	5.2e-08	166	74	7307	6772	2.27179	1.09273
GO:0046365	monosaccharide catabolic process	P	7.4e-06	5.2e-08	166	74	7307	6772	2.27179	1.09273
GO:0006629	lipid metabolic process	P	0.006	0.00013	228	142	7245	6704	3.147	2.11814
GO:0006006	glucose metabolic process	P	8.2e-06	6e-08	209	103	7264	6743	2.8772	1.52751
GO:0016070	RNA metabolic process	P	1.1e-12	3.1e-16	429	204	7044	6642	6.09029	3.07136
GO:0009451	RNA modification	P	1.1e-12	4.2e-16	78	6	7395	6840	1.05477	0.0877193
GO:0034660	ncRNA metabolic process	P	4.3e-10	2.4e-13	197	70	7276	6776	2.70753	1.03306
GO:0006399	tRNA metabolic process	P	1.9e-09	2.3e-12	163	54	7310	6792	2.22982	0.795053
GO:0043038	amino acid activation	P	1.9e-09	2.6e-12	120	31	7353	6815	1.63199	0.454879
GO:0008080	N-acetyltransferase activity	F	2.3e-05	2.3e-07	42	6	7431	6840	0.5652	0.0877193
GO:0043039	tRNA aminoacylation	P	1.9e-09	2.6e-12	120	31	7353	6815	1.63199	0.454879
GO:0006418	tRNA aminoacylation for protein translation	P	1.9e-09	2.6e-12	118	30	7355	6816	1.60435	0.440141
GO:0016661	oxidoreductase activity, acting on other nitrogenous compounds as donors	F	9.2e-09	1.5e-11	43	1	7430	6845	0.578735	0.0146092
GO:0004812	aminoacyl-tRNA ligase activity	F	1.5e-08	3.3e-11	112	30	7361	6816	1.52153	0.440141
GO:0001522	pseudouridine synthesis	P	7.5e-08	2.4e-10	34	0	7439	6846	0.457051	0
GO:0006733	oxidoreduction coenzyme metabolic process	P	8.7e-08	3e-10	74	14	7399	6832	1.00014	0.204918
GO:0046496	nicotinamide nucleotide metabolic process	P	3e-07	1.1e-09	69	13	7404	6833	0.931929	0.190253
GO:0006739	NADP metabolic process	P	3.8e-07	1.6e-09	66	12	7407	6834	0.891049	0.175593
GO:0019362	pyridine nucleotide metabolic process	P	4.4e-07	2e-09	70	14	7403	6832	0.945563	0.204918
GO:0072524		N	4.4e-07	2e-09	70	14	7403	6832	0.945563	0.204918
GO:0019438	aromatic compound biosynthetic process	P	5.4e-07	2.6e-09	92	25	7381	6821	1.24644	0.366515
GO:0009982	pseudouridine synthase activity	F	8.4e-07	4.2e-09	34	1	7439	6845	0.457051	0.0146092
GO:0071941		N	1.1e-06	6.3e-09	29	0	7444	6846	0.389575	0
GO:0046164	alcohol catabolic process	P	1.6e-06	1e-08	173	75	7300	6771	2.36986	1.10767
GO:0015662	ATPase activity, coupled to transmembrane movement of ions, phosphorylative mechanism	F	1e-05	7.6e-08	58	12	7415	6834	0.782198	0.175593
GO:0006767	water-soluble vitamin metabolic process	P	1.1e-05	8.9e-08	66	16	7407	6830	0.891049	0.234261
GO:0010228	vegetative to reproductive phase transition of meristem	P	1.1e-05	9.4e-08	29	1	7444	6845	0.389575	0.0146092
GO:0032549	ribonucleoside binding	F	1.1e-05	9.4e-08	29	1	7444	6845	0.389575	0.0146092
GO:0046857	oxidoreductase activity, acting on other nitrogenous compounds as donors, with NAD or NADP as acceptor	F	1.1e-05	9.4e-08	29	1	7444	6845	0.389575	0.0146092
GO:0001882	nucleoside binding	F	1.1e-05	9.4e-08	29	1	7444	6845	0.389575	0.0146092
GO:0004616	phosphogluconate dehydrogenase (decarboxylating) activity	F	1.4e-05	1.3e-07	35	3	7438	6843	0.470557	0.0438404
GO:0016407	acetyltransferase activity	F	1.5e-05	1.4e-07	67	17	7406	6829	0.904672	0.248938
GO:0006766	vitamin metabolic process	P	2.1e-05	2e-07	70	19	7403	6827	0.945563	0.278307
GO:0016744	transferase activity, transferring aldehyde or ketonic groups	F	3.7e-05	3.8e-07	41	6	7432	6840	0.551668	0.0877193
GO:0005945	6-phosphofructokinase complex	C	3.8e-05	4e-07	30	2	7443	6844	0.403063	0.0292227
GO:0003872	6-phosphofructokinase activity	F	3.8e-05	4e-07	30	2	7443	6844	0.403063	0.0292227
GO:0044255	cellular lipid metabolic process	P	5.2e-05	5.6e-07	206	107	7267	6739	2.83473	1.58777
GO:0016410	N-acyltransferase activity	F	7e-05	7.9e-07	42	7	7431	6839	0.5652	0.102354
GO:0030151	molybdenum ion binding	F	0.00011	1.3e-06	28	2	7445	6844	0.376091	0.0292227
GO:0051536	iron-sulfur cluster binding	F	0.00016	1.9e-06	165	82	7308	6764	2.2578	1.2123
GO:0051540	metal cluster binding	F	0.00016	1.9e-06	165	82	7308	6764	2.2578	1.2123
GO:0048573	photoperiodism, flowering	P	0.00019	2.2e-06	20	0	7453	6846	0.268348	0
GO:0019318	hexose metabolic process	P	0.00027	3.3e-06	214	118	7259	6728	2.94806	1.75386
GO:0008661	1-deoxy-D-xylulose-5-phosphate synthase activity	F	0.00034	4.3e-06	19	0	7454	6846	0.254897	0
GO:0051186	cofactor metabolic process	P	0.00035	4.4e-06	274	163	7199	6683	3.80608	2.43902
GO:0006779	porphyrin biosynthetic process	P	0.00047	6e-06	58	17	7415	6829	0.782198	0.248938
GO:0005996	monosaccharide metabolic process	P	0.00056	7.3e-06	220	125	7253	6721	3.03323	1.85984
GO:0016866	intramolecular transferase activity	F	0.00064	8.4e-06	59	18	7414	6828	0.795792	0.26362
GO:0009228	thiamin biosynthetic process	P	0.00084	1.2e-05	32	5	7441	6841	0.43005	0.0730887
GO:0042723	thiamin and derivative metabolic process	P	0.00084	1.2e-05	32	5	7441	6841	0.43005	0.0730887
GO:0042724	thiamin and derivative biosynthetic process	P	0.00084	1.2e-05	32	5	7441	6841	0.43005	0.0730887
GO:0006772	thiamin metabolic process	P	0.00084	1.2e-05	32	5	7441	6841	0.43005	0.0730887
GO:0033014	tetrapyrrole biosynthetic process	P	0.00089	1.3e-05	58	18	7415	6828	0.782198	0.26362
GO:0004801	transaldolase activity	F	0.0009	1.3e-05	21	1	7452	6845	0.281804	0.0146092
GO:0004829	threonine-tRNA ligase activity	F	0.00091	1.3e-05	24	2	7449	6844	0.322191	0.0292227
GO:0006435	threonyl-tRNA aminoacylation	P	0.00091	1.3e-05	24	2	7449	6844	0.322191	0.0292227
GO:0016747	transferase activity, transferring acyl groups other than amino-acyl groups	F	0.00096	1.4e-05	144	73	7329	6773	1.9648	1.07781
GO:0006778	porphyrin metabolic process	P	0.0013	1.9e-05	64	22	7409	6824	0.863814	0.322392
GO:0016810	hydrolase activity, acting on carbon-nitrogen (but not peptide) bonds	F	0.0014	2.1e-05	82	33	7391	6813	1.10946	0.484368
GO:0008171	O-methyltransferase activity	F	0.0015	2.3e-05	20	1	7453	6845	0.268348	0.0146092
GO:0006188	IMP biosynthetic process	P	0.0015	2.3e-05	20	1	7453	6845	0.268348	0.0146092
GO:0046040	IMP metabolic process	P	0.0015	2.3e-05	20	1	7453	6845	0.268348	0.0146092
GO:0010467	gene expression	P	0.0016	2.6e-05	709	519	6764	6327	10.482	8.20294
GO:0015851	nucleobase transport	P	0.0018	3e-05	16	0	7457	6846	0.214563	0
GO:0004645	phosphorylase activity	F	0.0018	3e-05	16	0	7457	6846	0.214563	0
GO:0033013	tetrapyrrole metabolic process	P	0.0021	3.5e-05	64	23	7409	6823	0.863814	0.337095
GO:0090304	nucleic acid metabolic process	P	0.0025	4.3e-05	570	408	6903	6438	8.25728	6.33737
GO:0009698	phenylpropanoid metabolic process	P	0.0025	4.3e-05	19	1	7454	6845	0.254897	0.0146092
GO:0006807	nitrogen compound metabolic process	P	6.7e-05	7.4e-07	1282	973	6191	5873	20.7075	16.5673
GO:0034641	cellular nitrogen compound metabolic process	P	0.0015	2.4e-05	1227	956	6246	5890	19.6446	16.2309
GO:0006732	coenzyme metabolic process	P	0.0028	4.8e-05	200	117	7273	6729	2.7499	1.73874
GO:0003824	catalytic activity	F	0.0031	5.4e-05	4654	4046	2819	2800	165.094	144.5
GO:0004540	ribonuclease activity	F	0.0032	5.8e-05	15	0	7458	6846	0.201126	0
GO:0006863	purine transport	P	0.0032	5.8e-05	15	0	7458	6846	0.201126	0
GO:0044262	cellular carbohydrate metabolic process	P	0.0033	6e-05	345	229	7128	6617	4.84007	3.46078
GO:0016614	oxidoreductase activity, acting on CH-OH group of donors	F	0.0033	6.1e-05	173	98	7300	6748	2.36986	1.45228
GO:0016072	rRNA metabolic process	P	0.0034	6.4e-05	41	11	7432	6835	0.551668	0.160936
GO:0006364	rRNA processing	P	0.0034	6.4e-05	41	11	7432	6835	0.551668	0.160936
GO:0006396	RNA processing	P	0.0035	6.5e-05	185	107	7288	6739	2.53842	1.58777
GO:0016861	intramolecular oxidoreductase activity, interconverting aldoses and ketoses	F	0.004	7.6e-05	26	4	7447	6842	0.349134	0.0584624
GO:0043492	ATPase activity, coupled to movement of substances	F	0.0043	8.3e-05	124	64	7349	6782	1.6873	0.943674
GO:0042626	ATPase activity, coupled to transmembrane movement of substances	F	0.0043	8.3e-05	124	64	7349	6782	1.6873	0.943674
GO:0044281	small molecule metabolic process	P	0.0043	8.4e-05	1023	793	6450	6053	15.8605	13.1009
GO:0016835	carbon-oxygen lyase activity	F	0.0043	8.6e-05	96	45	7377	6801	1.30134	0.661667
GO:0006066	alcohol metabolic process	P	0.0048	9.5e-05	243	152	7230	6694	3.361	2.27069
GO:0072509		N	0.0048	9.6e-05	30	6	7443	6840	0.403063	0.0877193
GO:0008443	phosphofructokinase activity	F	0.0051	0.0001	34	8	7439	6838	0.457051	0.116993
GO:0046283	anthocyanin metabolic process	P	0.0051	0.00011	14	0	7459	6846	0.187693	0
GO:0015205	nucleobase transmembrane transporter activity	F	0.0051	0.00011	14	0	7459	6846	0.187693	0
GO:0009898	internal side of plasma membrane	C	0.0051	0.00011	14	0	7459	6846	0.187693	0
GO:0019897	extrinsic to plasma membrane	C	0.0051	0.00011	14	0	7459	6846	0.187693	0
GO:0005834	heterotrimeric G-protein complex	C	0.0051	0.00011	14	0	7459	6846	0.187693	0
GO:0031234	extrinsic to internal side of plasma membrane	C	0.0051	0.00011	14	0	7459	6846	0.187693	0
GO:0008415	acyltransferase activity	F	0.0052	0.00011	127	67	7346	6779	1.72883	0.988346
GO:0044271	cellular nitrogen compound biosynthetic process	P	0.0061	0.00014	448	316	7025	6530	6.37722	4.8392
GO:0016820	hydrolase activity, acting on acid anhydrides, catalyzing transmembrane movement of substances	F	0.0062	0.00014	136	74	7337	6772	1.85362	1.09273
GO:0004721	phosphoprotein phosphatase activity	F	0.0085	0.0002	87	41	7386	6805	1.1779	0.602498
GO:0048307	ferredoxin-nitrite reductase activity	F	0.0087	0.00021	13	0	7460	6846	0.174263	0
GO:0004807	triose-phosphate isomerase activity	F	0.0087	0.00021	13	0	7460	6846	0.174263	0
GO:0015853	adenine transport	P	0.0087	0.00021	13	0	7460	6846	0.174263	0
GO:0015854	guanine transport	P	0.0087	0.00021	13	0	7460	6846	0.174263	0
GO:0016664	oxidoreductase activity, acting on other nitrogenous compounds as donors, iron-sulfur protein as acceptor	F	0.0087	0.00021	13	0	7460	6846	0.174263	0
GO:0044283	small molecule biosynthetic process	P	0.0092	0.00023	482	347	6991	6499	6.89458	5.33928
GO:0009699	phenylpropanoid biosynthetic process	P	0.01	0.00026	16	1	7457	6845	0.214563	0.0146092
GO:0009812	flavonoid metabolic process	P	0.01	0.00026	16	1	7457	6845	0.214563	0.0146092
GO:0046483	heterocycle metabolic process	P	0.012	0.0003	400	282	7073	6564	5.65531	4.29616
GO:0009648	photoperiodism	P	0.014	0.00035	23	4	7450	6842	0.308725	0.0584624
GO:0009723	response to ethylene stimulus	P	0.014	0.00035	23	4	7450	6842	0.308725	0.0584624
GO:0003724	RNA helicase activity	F	0.015	0.0004	27	6	7446	6840	0.362611	0.0877193
GO:0004402	histone acetyltransferase activity	F	0.015	0.0004	18	2	7455	6844	0.241449	0.0292227
GO:0016726	oxidoreductase activity, acting on CH or CH2 groups, NAD or NADP as acceptor	F	0.015	0.00041	12	0	7461	6846	0.160836	0
GO:0016880	acid-ammonia (or amide) ligase activity	F	0.015	0.00041	12	0	7461	6846	0.160836	0
GO:0009718	anthocyanin biosynthetic process	P	0.015	0.00041	12	0	7461	6846	0.160836	0
GO:0042168	heme metabolic process	P	0.015	0.00041	12	0	7461	6846	0.160836	0
GO:0016211	ammonia ligase activity	F	0.015	0.00041	12	0	7461	6846	0.160836	0
GO:0004356	glutamate-ammonia ligase activity	F	0.015	0.00041	12	0	7461	6846	0.160836	0
GO:0006542	glutamine biosynthetic process	P	0.015	0.00041	12	0	7461	6846	0.160836	0
GO:0004594	pantothenate kinase activity	F	0.015	0.00041	12	0	7461	6846	0.160836	0
GO:0006783	heme biosynthetic process	P	0.015	0.00041	12	0	7461	6846	0.160836	0
GO:0004693	cyclin-dependent protein kinase activity	F	0.015	0.00041	12	0	7461	6846	0.160836	0
GO:0051707	response to other organism	P	0.015	0.00041	60	25	7413	6821	0.809389	0.366515
GO:0015399	primary active transmembrane transporter activity	F	0.015	0.00041	138	79	7335	6767	1.88139	1.16743
GO:0015405	P-P-bond-hydrolysis-driven transmembrane transporter activity	F	0.015	0.00041	138	79	7335	6767	1.88139	1.16743
GO:0003899	DNA-directed RNA polymerase activity	F	0.016	0.00046	38	12	7435	6834	0.511096	0.175593
GO:0008776	acetate kinase activity	F	0.016	0.00047	15	1	7458	6845	0.201126	0.0146092
GO:0009617	response to bacterium	P	0.017	0.00051	43	15	7430	6831	0.578735	0.219587
GO:0009073	aromatic amino acid family biosynthetic process	P	0.017	0.00051	20	3	7453	6843	0.268348	0.0438404
GO:0071555	cell wall organization	P	0.018	0.00054	34	10	7439	6836	0.457051	0.146284
GO:0015931	nucleobase, nucleoside, nucleotide and nucleic acid transport	P	0.02	0.00058	32	9	7441	6837	0.43005	0.131637
GO:0016791	phosphatase activity	F	0.02	0.00061	128	73	7345	6773	1.74268	1.07781
GO:0045229	external encapsulating structure organization	P	0.021	0.00062	24	5	7449	6841	0.322191	0.0730887
GO:0007047	cellular cell wall organization	P	0.021	0.00062	24	5	7449	6841	0.322191	0.0730887
GO:0009415	response to water	P	0.021	0.00062	28	7	7445	6839	0.376091	0.102354
GO:0009719	response to endogenous stimulus	P	0.023	0.0007	91	47	7382	6799	1.23273	0.691278
GO:0042578	phosphoric ester hydrolase activity	F	0.024	0.00076	131	76	7342	6770	1.78425	1.1226
GO:0006082	organic acid metabolic process	P	0.024	0.00077	570	429	6903	6417	8.25728	6.68537
GO:0016796	exonuclease activity, active with either ribo- or deoxyribonucleic acids and producing 5'-phosphomonoesters	F	0.024	0.00078	11	0	7462	6846	0.147414	0
GO:0009646	response to absence of light	P	0.024	0.00078	11	0	7462	6846	0.147414	0
GO:0005345	purine transmembrane transporter activity	F	0.024	0.00078	11	0	7462	6846	0.147414	0
GO:0015204	urea transmembrane transporter activity	F	0.024	0.00078	11	0	7462	6846	0.147414	0
GO:0046406	magnesium protoporphyrin IX methyltransferase activity	F	0.024	0.00078	11	0	7462	6846	0.147414	0
GO:0003867	4-aminobutyrate transaminase activity	F	0.024	0.00078	11	0	7462	6846	0.147414	0
GO:0003992	N2-acetyl-L-ornithine:2-oxoglutarate 5-aminotransferase activity	F	0.024	0.00078	11	0	7462	6846	0.147414	0
GO:0016417	S-acyltransferase activity	F	0.024	0.00078	11	0	7462	6846	0.147414	0
GO:0004576	oligosaccharyl transferase activity	F	0.024	0.00078	11	0	7462	6846	0.147414	0
GO:0042887	amide transmembrane transporter activity	F	0.024	0.00078	11	0	7462	6846	0.147414	0
GO:0006952	defense response	P	0.025	0.00084	53	22	7420	6824	0.714286	0.322392
GO:0009813	flavonoid biosynthetic process	P	0.025	0.00085	14	1	7459	6845	0.187693	0.0146092
GO:0046488	phosphatidylinositol metabolic process	P	0.025	0.00085	14	1	7459	6845	0.187693	0.0146092
GO:0001510	RNA methylation	P	0.025	0.00085	14	1	7459	6845	0.187693	0.0146092
GO:0042625	ATPase activity, coupled to transmembrane movement of ions	F	0.026	0.00088	80	40	7393	6806	1.0821	0.587717
GO:0034062	RNA polymerase activity	F	0.026	0.0009	38	13	7435	6833	0.511096	0.190253
GO:0022804	active transmembrane transporter activity	F	0.027	0.00092	209	136	7264	6710	2.8772	2.02683
GO:0046486	glycerolipid metabolic process	P	0.027	0.00094	21	4	7452	6842	0.281804	0.0584624
GO:0009725	response to hormone stimulus	P	0.027	0.00096	84	43	7389	6803	1.13683	0.632074
GO:0006541	glutamine metabolic process	P	0.027	0.00097	27	7	7446	6839	0.362611	0.102354
GO:0009308	amine metabolic process	P	0.031	0.0011	432	317	7041	6529	6.13549	4.85526
GO:0042180	cellular ketone metabolic process	P	0.035	0.0012	563	427	6910	6419	8.14761	6.65213
GO:0008168	methyltransferase activity	F	0.037	0.0013	127	75	7346	6771	1.72883	1.10767
GO:0004468	lysine N-acetyltransferase activity	F	0.038	0.0014	18	3	7455	6843	0.241449	0.0438404
GO:0010026	trichome differentiation	P	0.038	0.0014	18	3	7455	6843	0.241449	0.0438404
GO:0016860	intramolecular oxidoreductase activity	F	0.038	0.0015	35	12	7438	6834	0.470557	0.175593
GO:0009414	response to water deprivation	P	0.038	0.0015	26	7	7447	6839	0.349134	0.102354
GO:0016838	carbon-oxygen lyase activity, acting on phosphates	F	0.038	0.0015	10	0	7463	6846	0.133994	0
GO:0044036	cell wall macromolecule metabolic process	P	0.038	0.0015	10	0	7463	6846	0.133994	0
GO:0044038	cell wall macromolecule biosynthetic process	P	0.038	0.0015	10	0	7463	6846	0.133994	0
GO:0010382	cellular cell wall macromolecule metabolic process	P	0.038	0.0015	10	0	7463	6846	0.133994	0
GO:0010383	cell wall polysaccharide metabolic process	P	0.038	0.0015	10	0	7463	6846	0.133994	0
GO:0015326	cationic amino acid transmembrane transporter activity	F	0.038	0.0015	10	0	7463	6846	0.133994	0
GO:0070589	cellular component macromolecule biosynthetic process	P	0.038	0.0015	10	0	7463	6846	0.133994	0
GO:0070592	cell wall polysaccharide biosynthetic process	P	0.038	0.0015	10	0	7463	6846	0.133994	0
GO:0006144	purine base metabolic process	P	0.038	0.0015	10	0	7463	6846	0.133994	0
GO:0052325	cell wall pectin biosynthetic process	P	0.038	0.0015	10	0	7463	6846	0.133994	0
GO:0048015	phosphoinositide-mediated signaling	P	0.038	0.0015	10	0	7463	6846	0.133994	0
GO:0048017	inositol lipid-mediated signaling	P	0.038	0.0015	10	0	7463	6846	0.133994	0
GO:0052546	cell wall pectin metabolic process	P	0.038	0.0015	10	0	7463	6846	0.133994	0
GO:0051173	positive regulation of nitrogen compound metabolic process	P	0.039	0.0015	13	1	7460	6845	0.174263	0.0146092
GO:0008353	RNA polymerase II carboxy-terminal domain kinase activity	F	0.039	0.0015	13	1	7460	6845	0.174263	0.0146092
GO:0015085	calcium ion transmembrane transporter activity	F	0.039	0.0015	20	4	7453	6842	0.268348	0.0584624
GO:0046417	chorismate metabolic process	P	0.039	0.0015	20	4	7453	6842	0.268348	0.0584624
GO:0015994	chlorophyll metabolic process	P	0.04	0.0016	43	17	7430	6829	0.578735	0.248938
GO:0009607	response to biotic stimulus	P	0.04	0.0016	66	32	7407	6814	0.891049	0.469621
GO:0016616	oxidoreductase activity, acting on the CH-OH group of donors, NAD or NADP as acceptor	F	0.041	0.0017	155	97	7318	6749	2.11807	1.43725
GO:0006139	nucleobase, nucleoside, nucleotide and nucleic acid metabolic process	P	0.041	0.0017	815	644	6658	6202	12.2409	10.3837
GO:0016879	ligase activity, forming carbon-nitrogen bonds	F	0.045	0.0018	136	83	7337	6763	1.85362	1.22727
GO:0009055	electron carrier activity	F	0.045	0.0018	132	80	7341	6766	1.79812	1.18238
GO:0044272	sulfur compound biosynthetic process	P	0.049	0.002	71	36	7402	6810	0.9592	0.528634
GO:0004650	polygalacturonase activity	F	0.05	0.0021	15	2	7458	6844	0.201126	0.0292227
